# Supplementary material for: Unraveling the impact of host genetics and factors on the urinary microbiome in a young population
Source: mBio. 2024 Nov 8;15(12):e02773-24. doi: 10.1128/mbio.02773-24 (PMC11633168; doi:10.1128/mbio.02773-24)
Supplement: Supplemental Tables — Tables S1 to S14. [file mbio.02773-24-s0002.xlsx]

## Sheet: legend
Table	Description
Supplementary Table 1	Metagenomic sequencing metrics for urine samples
Supplementary Table 2	The average relative abundance of genus-level microbes in the reproductive tract, intestines, saliva, urine, male urine samples, and female urine samples, sorted from highest to lowest based on their presence in urine.
Supplementary Table 3	The ranking of the LDA scores of each major species in five urinary clusters, sorted from highest to lowest.
Supplementary Table 4	The ranking of the LDA scores of major pathways in five urinary clusters respectively, sorted from highest to lowest.
Supplementary Table 5	Host factors explained the variance of urinary clusters, via PERMANOVA analysis
Supplementary Table 6	137 host factors significantly associated with β-diversity (BH-adjusted FDR < 0.05 according to PERMANOVA analysis).
Supplementary Table 7	Host factors significantly associated with 158 metabolic pathways with Bonferroni adjusted p<0.05 using Pearson correlation.
Supplementary Table 8	The significant gender-differentiating microbes from gender prediction using random forest based on average relative abundance in urinary microbiota, along with their average relative abundance in male and female genders and t-test results.
Supplementary Table 9	106 urine microbial taxa used for analysis. Max_abun means the maximum relative abundance of the taxa in all individuals, while min_abun means the minimum relative abundance of the taxa in all individuals.
Supplementary Table 10	The associations of urine microbial taxa and host genetic variants with suggestive p<10−6. BP indicates the genomic position of hg38.
Supplementary Table 11	Association analysis results between metabolic factors in our 2018 database and urinary microbiota with host GWAS findings.
Supplementary Table 12	Two-sample BMR identifying significant causal relationships between microbiome taxa and host traits (mainly metabolites) after multiple test correction (p <0.05).
Supplementary Table 13	Host genetic variants associated with α-diversity of the urine microbiome with suggestive p<10−6.
Supplementary Table 14	The genome-wide associations of urine microbiome clusters and host genetic variants with suggestive p<10−6.

## Sheet: S1
Supplementary Table 1. Metagenomic sequencing metrics for urine samples. Statistical results of urine microbiome sequencing data from 1,579 samples.
samples	before_total_read	before_total_base	before_q20	before_q30	before_gc	after_total_read	after_total_base	after_q20	after_q30	after_gc	dup_rate	insert_peak	Proportion of Contaminants(%)
DTJ2018300152-1	456475540	68471331000	0.98492	0.950171	0.520388	454313782	67050968661	0.988917	0.957543	0.519078	0.874362	150	0
DTJ2018300742-1	308670730	46300609500	0.975044	0.921834	0.52446	301481416	43717643844	0.981568	0.934817	0.524269	0.205233	150	0
DTJ2018300904-1	396607976	59491196400	0.980973	0.931691	0.414183	384756042	56253192217	0.986663	0.944635	0.414103	0.63623	150	0
DTJ2018300908-1	228549480	34282422000	0.986223	0.948692	0.428093	224395632	33138667523	0.98988	0.95719	0.428234	0.773367	150	0
DTJ2018301032-1	534996604	80249490600	0.986382	0.950252	0.418892	525371290	77598311386	0.990065	0.958656	0.419022	0.77125	150	0
DTJ2018301175-1	252856016	37928402400	0.979049	0.9248	0.489025	246653120	36042526859	0.984876	0.936871	0.488824	0.178632	150	0
DTJ2018301642-1	681625624	102244000000	0.980397	0.940698	0.430677	661346346	85761502455	0.986887	0.953735	0.420168	0.74359	150	0
DTJ2018302730-1	187039346	28055901900	0.97364	0.923757	0.413427	182065260	25199666161	0.981788	0.938644	0.408334	0.290936	150	0
DTJ2018303041-1	226622840	33993426000	0.977732	0.927767	0.490286	218182404	30499699955	0.984087	0.941257	0.489194	0.533822	150	0
DTJ2018303153-1	438662528	65799379200	0.985544	0.942335	0.415143	425348622	60521066961	0.989886	0.953231	0.411224	0.445171	150	0
DTJ2018303157-1	148244258	22236638700	0.977836	0.929024	0.407748	142363420	19983505009	0.984271	0.942554	0.403659	0.20817	150	0
DTJ2018303207-1	72131508	10819726200	0.972601	0.915217	0.619106	69956594	9777773112	0.980447	0.93059	0.623446	0.769423	150	0
DTJ2018303237-1	288732056	43309808400	0.983863	0.937783	0.500078	279813676	39781067404	0.988589	0.949366	0.500451	0.787552	150	0
DTJ2018303238-1	61972476	9295871400	0.975967	0.921113	0.573131	59842576	8419345322	0.982901	0.935846	0.575859	0.785411	150	0
DTJ2018303270-1	33608842	5041326300	0.973122	0.916954	0.62043	32615100	4514355702	0.980995	0.932494	0.625993	0.794693	150	0
DTJ2018303279-1	202338064	30350709600	0.977791	0.926615	0.508856	195075560	27504715653	0.984125	0.940332	0.508994	0.800009	150	0
DTJ2018303518-1	139463874	20919581100	0.987676	0.951594	0.416629	135817400	19211834834	0.991412	0.960936	0.413212	0.758542	150	0
DTJ2018303819-1	349217470	52382620500	0.976987	0.930136	0.425922	333499648	43661128152	0.983838	0.944448	0.417359	0.586714	150	0
DTJ2018303386-1	829149970	124372000000	0.987403	0.951832	0.392437	811567266	114758000000	0.990985	0.960261	0.387385	0.729268	150	6e-05
DTJ2018301624-1	297196098	44579414700	0.979324	0.936593	0.503774	288535896	38891198647	0.985154	0.948132	0.502642	0.254157	150	8e-05
DTJ2018302731-1	237390670	35608600500	0.972845	0.920471	0.430519	230787054	32033262473	0.981051	0.935638	0.427339	0.393269	150	0.00025
DTJ2018303242-1	428866438	64329965700	0.985043	0.940743	0.457799	416191990	59915143379	0.989299	0.95148	0.456728	0.701691	150	0.00027
DTJ2018303286-1	243240168	36486025200	0.978116	0.929383	0.535828	236167658	32962827024	0.98444	0.942514	0.536052	0.809151	150	0.00034
DTJ2018301119-1	447029694	67054454100	0.988386	0.957015	0.426486	441303524	65190458024	0.991997	0.964832	0.426254	0.771617	150	0.00047
DTJ2018303209-1	117002094	17550314100	0.971109	0.910287	0.640799	113396180	15811655831	0.979506	0.926816	0.645239	0.72652	150	0.00057
DTJ2018300860-1	483725134	72558770100	0.983818	0.94294	0.41953	478792856	70468407257	0.988227	0.952043	0.419176	0.55143	150	0.0006
DTJ2018300906-1	554630512	83194576800	0.986874	0.951133	0.424452	545160866	80568445508	0.990503	0.959365	0.424446	0.832564	150	0.00075
DTJ2018302977-1	265854286	39878142900	0.97657	0.929332	0.554271	260667152	35603258041	0.983782	0.94292	0.556587	0.289127	150	0.00089
DTJ2018302522-1	264501006	39675150900	0.98323	0.942552	0.546599	259364518	35811078650	0.987898	0.952572	0.549062	0.277901	150	0.001
DTJ2018302726-1	326570804	48985620600	0.973348	0.923931	0.480329	319609386	43262780543	0.981805	0.939444	0.47853	0.809777	150	0.001
DTJ2018303245-1	59047510	8857126500	0.972648	0.913457	0.637697	57308566	8025676795	0.9806	0.929348	0.642839	0.757616	150	0.001
DTJ2018303305-1	675172896	101276000000	0.98741	0.951073	0.408378	660897078	93660715942	0.990984	0.959666	0.404673	0.627366	150	0.00102
DTJ2018302729-1	90838700	13625805000	0.970162	0.917543	0.56828	88648906	11751768578	0.979795	0.935158	0.574798	0.766153	150	0.0011
DTJ2018303241-1	544697172	81704575800	0.984656	0.939038	0.44759	527896276	75528716609	0.9891	0.950295	0.445399	0.741937	150	0.00112
DTJ2018302749-1	211613254	31741988100	0.974454	0.924844	0.557882	207371580	28454662684	0.982583	0.94	0.559457	0.840503	150	0.00113
DTJ2018303718-1	609385722	91407858300	0.985045	0.945615	0.431203	587895140	83198122796	0.989379	0.955864	0.428277	0.716809	150	0.00121
DTJ2018303509-1	621474288	93221143200	0.983582	0.940087	0.418244	598480958	85511868896	0.988166	0.951082	0.415406	0.551118	150	0.00124
DTJ2018300913-1	267433760	40115064000	0.986063	0.949801	0.448823	263152304	38866038548	0.989771	0.958015	0.448796	0.860171	150	0.00132
DTJ2018303216-1	188081656	28212248400	0.980143	0.934934	0.607667	184918692	24988005959	0.98616	0.947028	0.61526	0.841862	150	0.00134
DTJ2018300189-1	160841840	24126276000	0.969785	0.913802	0.532644	159747148	23111805790	0.977833	0.927004	0.531238	0.84386	150	0.00139
DTJ2018300187-1	537753318	80662997700	0.974247	0.92145	0.428048	531758098	77312500914	0.980869	0.93302	0.427404	0.461215	150	0.00141
DTJ2018303297-1	293480004	44022000600	0.981657	0.935514	0.469055	283038354	40299015772	0.986797	0.947364	0.46751	0.684416	150	0.00155
DTJ2018301643-1	78477626	11771643900	0.976286	0.929547	0.480358	75611742	9951560324	0.984063	0.944842	0.476379	0.554644	150	0.00162
DTJ2018301796-1	238975132	35846269800	0.985148	0.953538	0.496775	235890728	28798269606	0.992369	0.967515	0.489849	0.858206	150	0.0017
DTJ2018302975-1	195974390	29396158500	0.974928	0.925188	0.542577	191887458	26354389496	0.982727	0.939871	0.54352	0.794931	150	0.00175
DTJ2018301183-1	370635692	55595353800	0.976715	0.925646	0.419231	362113680	52561599428	0.983144	0.938239	0.419101	0.374079	150	0.00178
DTJ2018303723-1	450644712	67596706800	0.985567	0.949933	0.544412	439603380	59786856290	0.989761	0.959059	0.547765	0.797204	150	0.00181
DTJ2018303646-1	329397522	49409628300	0.97952	0.939732	0.551088	324294278	41815974613	0.986581	0.953601	0.558793	0.781105	150	0.00192
DTJ2018303496-1	225957332	33893599800	0.984776	0.944109	0.419431	218427148	30790921752	0.989204	0.954664	0.415548	0.811992	150	0.00198
DTJ2018301853-1	106751788	16012768200	0.98339	0.941341	0.471032	103608176	14549847967	0.988481	0.952626	0.468955	0.75746	150	0.00207
DTJ2018301972-1	507517988	76127698200	0.979981	0.934934	0.602772	494995074	68457365203	0.985399	0.946074	0.60836	0.786591	150	0.0021
DTJ2018301055-1	588007446	88201116900	0.986294	0.948874	0.502711	579426504	85682309000	0.989499	0.956382	0.502697	0.769297	150	0.00215
DTJ2018302652-1	91586488	13737973200	0.97613	0.925923	0.500667	87819218	11730322432	0.983665	0.94102	0.501092	0.0952291	150	0.00216
DTJ2018301760-1	213332688	31999903200	0.982231	0.935858	0.429221	206748546	29053003332	0.987415	0.947447	0.426491	0.186266	150	0.00225
DTJ2018303300-1	729443782	109417000000	0.989227	0.958369	0.389686	717215622	99367262882	0.992408	0.965874	0.382802	0.808237	150	0.00225
DTJ2018302963-1	325401814	48810272100	0.976402	0.929892	0.540759	319406246	42914154994	0.983842	0.944011	0.542362	0.80402	150	0.00226
DTJ2018303818-1	227817378	34172606700	0.975644	0.92719	0.593524	222667470	28211230132	0.983708	0.943078	0.605124	0.807213	150	0.00239
DTJ2018301800-1	176077226	26411583900	0.984508	0.948103	0.495884	172826438	22790180668	0.989988	0.959274	0.494589	0.820604	150	0.00241
DTJ2018303248-1	97504514	14625677100	0.979203	0.933123	0.57297	94924410	13231404802	0.985124	0.945312	0.576089	0.776701	150	0.00244
DTJ2018302463-1	374941826	56241273900	0.983247	0.942887	0.601809	367264666	51140356120	0.988025	0.953013	0.607516	0.78442	150	0.0025
DTJ2018301955-1	504788934	75718340100	0.979862	0.934111	0.597807	492966908	68493265706	0.985576	0.945961	0.602857	0.789431	150	0.00252
DTJ2018302464-1	741073202	111161000000	0.985863	0.950778	0.552969	727644908	99216241541	0.990156	0.95999	0.556757	0.812494	150	0.00253
DTJ2018302452-1	346442132	51966319800	0.984405	0.946649	0.543557	339262982	46497952355	0.98904	0.956393	0.546643	0.726785	150	0.00255
DTJ2018303792-1	196255982	29438397300	0.978646	0.935828	0.525005	191944560	25802580684	0.985303	0.948656	0.525852	0.799933	150	0.00259
DTJ2018303665-1	293136916	43970537400	0.978514	0.936589	0.526539	287847382	39333529756	0.985164	0.949115	0.526921	0.745238	150	0.00267
DTJ2018303290-1	527341548	79101232200	0.982245	0.937178	0.475834	508666206	71668405919	0.987354	0.948938	0.474136	0.804592	150	0.00268
DTJ2018303515-1	637135384	95570307600	0.986484	0.94856	0.41679	622582858	88073265409	0.990447	0.95789	0.412734	0.779857	150	0.00269
DTJ2018303739-1	189277196	28391579400	0.978698	0.935371	0.534685	185188942	24654270536	0.985484	0.948547	0.53682	0.674553	150	0.00269
DTJ2018303511-1	548206800	82231020000	0.98544	0.947057	0.42387	531883760	74616816042	0.989711	0.956883	0.419069	0.749728	150	0.00271
DTJ2018302746-1	231984840	34797726000	0.972712	0.91987	0.562216	226771444	31344413720	0.981281	0.935795	0.564339	0.806334	150	0.00277
DTJ2018303205-1	62742064	9411309600	0.971734	0.912685	0.627231	60815720	8544121949	0.979831	0.928557	0.631334	0.751471	150	0.00278
DTJ2018303397-1	476785194	71517779100	0.984395	0.94296	0.407283	460163720	65462358411	0.988843	0.953505	0.403963	0.706643	150	0.00283
DTJ2018303678-1	374145046	56121756900	0.980207	0.940308	0.537853	367789810	48656043098	0.986379	0.952416	0.54344	0.776479	150	0.00286
DTJ2018303038-1	262805638	39420845700	0.980744	0.937552	0.42759	254683040	35550137271	0.986082	0.948909	0.423555	0.646669	150	0.00287
DTJ2018303249-1	367311772	55096765800	0.980703	0.932715	0.42395	351593356	50030686975	0.986604	0.94628	0.421018	0.433558	150	0.00289
DTJ2018303995-1	506901502	76035225300	0.979573	0.934819	0.437416	490474018	69044119165	0.985277	0.946649	0.434299	0.782682	150	0.00292
DTJ2018303664-1	235049626	35257443900	0.977593	0.934079	0.537666	230686588	31326299836	0.984538	0.94721	0.540278	0.735648	150	0.00295
DTJ2018302732-1	155844192	23376628800	0.974219	0.924751	0.433728	151934882	20937587990	0.98214	0.939366	0.42928	0.660969	150	0.00298
DTJ2018301675-1	403333912	60500086800	0.980778	0.941852	0.430199	391682826	50986552149	0.987238	0.954674	0.420019	0.63265	150	0.00302
DTJ2018303711-1	685496602	102824000000	0.984398	0.945314	0.512752	664409834	91783593720	0.989065	0.955727	0.514069	0.798456	150	0.00302
DTJ2018302971-1	291186332	43677949800	0.977511	0.931794	0.510647	285334336	39121564240	0.984301	0.944884	0.510784	0.794778	150	0.00313
DTJ2018301971-1	612467806	91870170900	0.980562	0.937267	0.597352	598703134	82055335354	0.98609	0.948605	0.60245	0.795318	150	0.00314
DTJ2018302737-1	127262160	19089324000	0.967493	0.910233	0.513549	124081656	16999381354	0.977865	0.928406	0.512684	0.799011	150	0.00318
DTJ2018302978-1	277696992	41654548800	0.976078	0.92733	0.533681	271831154	37416949668	0.983346	0.941212	0.53418	0.798491	150	0.00319
DTJ2018303486-1	116907608	17536141200	0.982382	0.939909	0.426371	112795984	15723606709	0.987635	0.951568	0.421907	0.800721	150	0.00319
DTJ2018300130-1	500447802	75067170300	0.984097	0.944247	0.420884	495672642	72981991041	0.988413	0.95311	0.420321	0.628552	150	0.0032
DTJ2018301121-1	329288194	49393229100	0.980324	0.930417	0.460548	322138864	47139020399	0.98573	0.941364	0.46041	0.251462	150	0.00325
DTJ2018303651-1	352280452	52842067800	0.97808	0.936185	0.541486	346367864	45203945453	0.985576	0.95041	0.54448	0.784599	150	0.0033
DTJ2018301616-1	158653364	23798004600	0.974433	0.924328	0.546588	153375616	20710421184	0.981734	0.938458	0.549795	0.160036	150	0.00334
DTJ2018301023-1	619412828	92911924200	0.986364	0.950035	0.420094	607912032	89780899082	0.990106	0.958635	0.420195	0.736502	150	0.00337
DTJ2018303650-1	226710330	34006549500	0.978407	0.936328	0.549076	222722250	29968948874	0.985028	0.948864	0.55242	0.736094	150	0.00341
DTJ2018302766-1	534743310	80211496500	0.973665	0.924519	0.464336	522699850	71232813585	0.981871	0.939505	0.461569	0.781482	150	0.00344
DTJ2018303298-1	203535126	30530268900	0.982826	0.942038	0.42049	196757782	26877218739	0.987955	0.953421	0.413166	0.802073	150	0.00345
DTJ2018303029-1	606658128	90998719200	0.984475	0.942046	0.432877	586299708	82967474983	0.989002	0.952942	0.43028	0.782968	150	0.00346
DTJ2018300815-1	447019992	67052998800	0.9834	0.938885	0.41625	441971742	64974105295	0.98837	0.94864	0.415763	0.856216	150	0.00353
DTJ2018303269-1	486664238	72999635700	0.983546	0.93547	0.497051	470749704	67819667565	0.9883	0.947415	0.496808	0.603577	150	0.00353
DTJ2018302964-1	175270214	26290532100	0.975404	0.927668	0.551507	172051006	23417205688	0.983066	0.941986	0.553413	0.793596	150	0.00354
DTJ2018303287-1	159326520	23898978000	0.974824	0.922095	0.619807	154314798	21428016163	0.981852	0.936099	0.626168	0.769602	150	0.00357
DTJ2018301969-1	458242566	68736384900	0.978859	0.931358	0.600545	445680122	61774147950	0.984832	0.9437	0.605415	0.781979	150	0.00361
DTJ2018303169-1	452249902	67837485300	0.979514	0.934484	0.41366	436703222	61207019716	0.985285	0.94652	0.409781	0.537074	150	0.00367
DTJ2018302472-1	291713668	43757050200	0.984492	0.947895	0.596751	287295064	39654859044	0.988847	0.956694	0.604092	0.774042	150	0.0037
DTJ2018303647-1	466163778	69924566700	0.978491	0.936751	0.538803	458164840	60510917332	0.985341	0.949862	0.541921	0.796784	150	0.00372
DTJ2018302438-1	413769738	62065460700	0.984325	0.947483	0.596258	406805406	55720824177	0.988944	0.956948	0.603459	0.773758	150	0.00377
DTJ2018303735-1	239291292	35893693800	0.983897	0.943657	0.520841	231991842	32029034773	0.988525	0.953945	0.522679	0.740244	150	0.00377
DTJ2018301793-1	175792556	26368883400	0.985252	0.948171	0.489084	172282878	23504615519	0.989652	0.957803	0.487986	0.814898	150	0.00379
DTJ2018303704-1	609118648	91367797200	0.984464	0.945397	0.52975	591208624	82365146430	0.988832	0.955221	0.531871	0.790687	150	0.00387
DTJ2018303253-1	62731496	9409724400	0.972742	0.913962	0.633166	60693078	8435620080	0.9807	0.930025	0.639109	0.744388	150	0.00388
DTJ2018303684-1	406604130	60990619500	0.987399	0.958324	0.530095	400016008	49051939256	0.992699	0.9689	0.535237	0.762063	150	0.00396
DTJ2018303247-1	211724608	31758691200	0.979156	0.930258	0.46923	203748272	28670304315	0.985357	0.943715	0.467705	0.760924	150	0.00398
DTJ2018302784-1	266851606	40027740900	0.972893	0.922948	0.491456	261191110	35803181359	0.981219	0.938077	0.490526	0.787016	150	0.00399
DTJ2018300669-1	11113984	1667097600	0.968406	0.910271	0.558477	11022572	1581524697	0.978544	0.926991	0.55657	0.4029	150	0.00401
DTJ2018303519-1	344245956	51636893400	0.9872	0.949463	0.413814	334702948	47904142107	0.991037	0.959158	0.410601	0.482533	150	0.00401
DTJ2018302972-1	229737120	34460568000	0.976686	0.929893	0.535498	225254412	30440322681	0.983742	0.94339	0.537857	0.788531	150	0.00404
DTJ2018302466-1	322249920	48337488000	0.984619	0.946122	0.548756	315350834	44400658406	0.988888	0.955458	0.55103	0.730213	150	0.00405
DTJ2018303296-1	176045464	26406819600	0.974567	0.921526	0.592424	170408414	23506344303	0.982048	0.936476	0.596821	0.76519	150	0.00407
DTJ2018303721-1	374292712	56143906800	0.984035	0.944078	0.530055	362988506	50528410072	0.988551	0.954205	0.532591	0.775756	150	0.00407
DTJ2018300106-1	349922526	52488378900	0.972848	0.918081	0.422831	345407898	50109678969	0.979524	0.929945	0.422197	0.662397	150	0.00414
DTJ2018302736-1	59614422	8942163300	0.968491	0.91187	0.534773	58161504	7835678748	0.978951	0.930261	0.536255	0.809683	150	0.00414
DTJ2018303277-1	366520676	54978101400	0.983821	0.938273	0.421365	354725454	50802871455	0.988745	0.950194	0.418765	0.452458	150	0.00414
DTJ2018303662-1	312232248	46834837200	0.978667	0.937395	0.546378	306883096	41072401908	0.985243	0.949799	0.550551	0.763036	150	0.00416
DTJ2018302443-1	453857714	68078657100	0.984403	0.946122	0.558083	444584734	62074190532	0.988774	0.955493	0.561613	0.766198	150	0.00417
DTJ2018303699-1	952771990	142916000000	0.98865	0.959577	0.508953	935371746	122193000000	0.992374	0.967725	0.511165	0.8395	150	0.00421
DTJ2018302969-1	385761004	57864150600	0.978282	0.933327	0.470218	377194916	52218143117	0.984854	0.94602	0.468485	0.771465	150	0.00422
DTJ2018303211-1	881404904	132211000000	0.98461	0.941764	0.511543	859113896	119402000000	0.98912	0.952304	0.512071	0.835324	150	0.00441
DTJ2018303713-1	171623538	25743530700	0.986621	0.952123	0.535413	167523232	23057874935	0.990523	0.960957	0.538067	0.71084	150	0.00443
DTJ2018303657-1	246142482	36921372300	0.977403	0.934116	0.546978	241840436	32669457301	0.984549	0.94742	0.54854	0.752715	150	0.00445
DTJ2018301736-1	353989430	53098414500	0.979886	0.93973	0.521379	344862932	45565079388	0.986556	0.952943	0.522909	0.717015	150	0.00446
DTJ2018302444-1	471911748	70786762200	0.98452	0.946892	0.560369	462698074	64293898889	0.989045	0.956465	0.563525	0.753226	150	0.00448
DTJ2018301966-1	553247744	82987161600	0.979887	0.934516	0.583118	539283092	74636162410	0.985796	0.946663	0.586676	0.778847	150	0.00452
DTJ2018303728-1	342776902	51416535300	0.983985	0.944702	0.533674	332944084	45635836953	0.988639	0.954813	0.537292	0.745333	150	0.00452
DTJ2018303204-1	72220162	10833024300	0.973403	0.918007	0.628269	70236312	9728017808	0.981157	0.933132	0.633748	0.780375	150	0.00453
DTJ2018301958-1	445086858	66763028700	0.981245	0.939015	0.584414	435178200	59458719615	0.986565	0.949748	0.59031	0.767949	150	0.0046
DTJ2018301788-1	202662470	30399370500	0.986283	0.958395	0.534251	200974788	23835011651	0.993193	0.972066	0.543275	0.724328	150	0.00461
DTJ2018303405-1	372196220	55829433000	0.985119	0.945759	0.418367	360325756	51484150485	0.989362	0.955739	0.415191	0.684508	150	0.00467
DTJ2018303648-1	379765780	56964867000	0.976656	0.931703	0.55141	372599354	50450060059	0.983887	0.94516	0.554045	0.781632	150	0.00469
DTJ2018303716-1	199817518	29972627700	0.984426	0.946233	0.535413	194327472	26566190656	0.989079	0.956355	0.538389	0.661755	150	0.0047
DTJ2018300588-1	48190520	7228578000	0.967557	0.908594	0.600081	47870374	6865935390	0.977657	0.925068	0.598774	0.684751	150	0.00472
DTJ2018302439-1	238945660	35841849000	0.98277	0.941871	0.59839	234139742	32481342452	0.987749	0.952174	0.604609	0.746578	150	0.00473
DTJ2018302445-1	308412284	46261842600	0.984183	0.945678	0.59722	302646638	41996102922	0.988617	0.955053	0.602663	0.767131	150	0.00473
DTJ2018303731-1	320619026	48092853900	0.986223	0.954043	0.537902	314072832	39698397317	0.991048	0.964037	0.546602	0.756151	150	0.00474
DTJ2018303285-1	148626276	22293941400	0.974414	0.919581	0.616557	144176762	20115249957	0.981692	0.934274	0.621929	0.772723	150	0.00475
DTJ2018303097-1	679030728	101855000000	0.98389	0.941631	0.417914	658559248	92144077730	0.988626	0.952732	0.413507	0.849134	150	0.00476
DTJ2018303668-1	267666188	40149928200	0.979896	0.940498	0.542373	263449668	34007400299	0.98647	0.953227	0.545972	0.735145	150	0.0048
DTJ2018302509-1	225684038	33852605700	0.98273	0.945666	0.557967	221595794	29885609903	0.987718	0.955852	0.562614	0.708343	150	0.00489
DTJ2018302450-1	256143348	38421502200	0.984403	0.946562	0.595282	251235736	34441595087	0.988886	0.956107	0.602968	0.767757	150	0.00495
DTJ2018302449-1	316447952	47467192800	0.984541	0.947421	0.599452	311215630	43201978079	0.988831	0.956388	0.604994	0.790337	150	0.00511
DTJ2018302486-1	229781146	34467171900	0.978835	0.932789	0.595235	225550070	30954967875	0.98547	0.945918	0.59979	0.773398	150	0.00514
DTJ2018301430-1	177057700	26558655000	0.983308	0.936355	0.526492	172339372	25257625810	0.988526	0.949346	0.52632	0.13953	150	0.00515
DTJ2018303661-1	734365194	110155000000	0.976375	0.932469	0.549978	723970636	90396450391	0.984758	0.948883	0.555368	0.844176	150	0.00517
DTJ2018300603-1	61200434	9180065100	0.976484	0.927214	0.602465	60369338	8803283126	0.983065	0.939456	0.601432	0.708681	150	0.00527
DTJ2018302441-1	337901290	50685193500	0.984203	0.944944	0.55047	330533018	46027970364	0.988678	0.954633	0.553381	0.776532	150	0.00535
DTJ2018302485-1	239843642	35976546300	0.979425	0.935157	0.58855	235691356	32201188008	0.986138	0.948412	0.593631	0.784359	150	0.00539
DTJ2018300606-1	28292934	4243940100	0.976777	0.92927	0.609198	28146148	4099846106	0.983479	0.940943	0.608313	0.557769	150	0.00541
DTJ2018303658-1	401226342	60183951300	0.972421	0.923321	0.539522	394066420	52786226633	0.980952	0.938798	0.542726	0.790299	150	0.00541
DTJ2018303510-1	127230424	19084563600	0.984828	0.945907	0.414984	123200532	17171592318	0.989168	0.955907	0.41084	0.763173	150	0.00543
DTJ2018302484-1	272853840	40928076000	0.978921	0.932376	0.597178	267560826	37066436902	0.985281	0.945073	0.60242	0.799731	150	0.00549
DTJ2018300668-1	12610598	1891589700	0.969705	0.912781	0.538127	12506508	1798441957	0.979188	0.928545	0.536462	0.410224	150	0.0055
DTJ2018301956-1	545047554	81757133100	0.98215	0.940358	0.584308	533113956	73673066614	0.987221	0.951033	0.589577	0.796761	150	0.0055
DTJ2018303698-1	189912962	28486944300	0.9827	0.944148	0.54578	185711964	25338307561	0.98798	0.954999	0.54969	0.719715	150	0.00551
DTJ2018301976-1	422046206	63306930900	0.983563	0.944085	0.482984	410336836	56614046323	0.98831	0.954328	0.481273	0.660786	150	0.00556
DTJ2018302727-1	203048634	30457295100	0.968524	0.911842	0.508884	198174550	27392125868	0.978332	0.929082	0.508124	0.698248	150	0.00556
DTJ2018303206-1	689738898	103461000000	0.982693	0.934949	0.513019	669369188	95884856691	0.987686	0.946797	0.513012	0.848166	150	0.00559
DTJ2018301968-1	531477860	79721679000	0.980083	0.936033	0.601645	518934582	71101252443	0.985998	0.947989	0.608089	0.775505	150	0.0056
DTJ2018302447-1	211886132	31782919800	0.983317	0.944431	0.602555	208288300	28836139271	0.988241	0.954642	0.607935	0.744381	150	0.00562
DTJ2018302966-1	190698402	28604760300	0.977416	0.931242	0.53398	187012096	25045734231	0.984352	0.944757	0.536114	0.779673	150	0.0057
DTJ2018302491-1	295575388	44336308200	0.979183	0.933208	0.547869	288869772	40024428539	0.984897	0.944788	0.549981	0.731269	150	0.00571
DTJ2018301767-1	284692488	42703873200	0.972112	0.919687	0.429402	267312750	36662483776	0.980299	0.935493	0.425818	0.367528	150	0.00572
DTJ2018302446-1	226217316	33932597400	0.982127	0.939211	0.597963	221396562	31080154235	0.987136	0.949759	0.60234	0.763785	150	0.00575
DTJ2018302496-1	231923796	34788569400	0.982044	0.941386	0.546934	227697276	31565982601	0.986824	0.951286	0.550032	0.738005	150	0.00583
DTJ2018303663-1	386345894	57951884100	0.979993	0.941521	0.550376	380654396	47964134713	0.987038	0.955198	0.557051	0.791069	150	0.00583
DTJ2018301719-1	140523464	21078519600	0.974249	0.927291	0.537907	136422236	16539768201	0.984611	0.947881	0.543596	0.616483	150	0.0059
DTJ2018302477-1	291585940	43737891000	0.983995	0.944651	0.557973	285749654	40206851680	0.988456	0.954148	0.560217	0.742138	150	0.00592
DTJ2018302358-1	275066102	41259915300	0.987593	0.952384	0.49415	268984896	37146026623	0.991807	0.961984	0.49443	0.287021	150	0.00594
DTJ2018303252-1	51131014	7669652100	0.972664	0.913688	0.635181	49531814	6874814681	0.980581	0.929585	0.641424	0.761011	150	0.00595
DTJ2018303707-1	647010706	97051605900	0.986248	0.954111	0.548363	634355362	82516608125	0.990904	0.963717	0.552569	0.824336	150	0.00596
DTJ2018302311-1	362750462	54412569300	0.987086	0.950504	0.474859	350833900	47603123651	0.991247	0.960437	0.472309	0.243247	150	0.00597
DTJ2018303694-1	197490306	29623545900	0.984174	0.9452	0.543648	191939388	26523774593	0.988821	0.955377	0.546734	0.697827	150	0.00597
DTJ2018303701-1	206225212	30933781800	0.975982	0.927591	0.543496	200198972	27276334509	0.982974	0.941363	0.546943	0.733652	150	0.00597
DTJ2018303688-1	573355662	86003349300	0.985389	0.947996	0.469426	555649486	75870631723	0.989781	0.958001	0.466176	0.752588	150	0.00605
DTJ2018303732-1	294914618	44237192700	0.98477	0.948656	0.549605	287873672	38622011131	0.989464	0.958513	0.554636	0.749522	150	0.00607
DTJ2018301036-1	673485712	101023000000	0.98659	0.951615	0.422844	662109480	97844319814	0.99004	0.959466	0.423014	0.823998	150	0.0061
DTJ2018303283-1	480628912	72094336800	0.985667	0.945441	0.421718	468471268	67059835904	0.989877	0.955531	0.419114	0.576427	150	0.00614
DTJ2018303693-1	234234450	35135167500	0.984055	0.945708	0.548701	228008700	31391030538	0.988834	0.955925	0.551713	0.735724	150	0.00614
DTJ2018302467-1	401827074	60274061100	0.984542	0.946832	0.557848	393845294	54665796971	0.989067	0.956396	0.56081	0.745944	150	0.00617
DTJ2018302979-1	199167434	29875115100	0.980553	0.938134	0.423254	194442748	26642239004	0.986876	0.950719	0.416646	0.279423	150	0.00617
DTJ2018302968-1	369654326	55448148900	0.976635	0.92933	0.500293	361626782	49788257765	0.983799	0.943039	0.498996	0.809523	150	0.0062
DTJ2018303714-1	357531658	53629748700	0.985725	0.949565	0.530498	348170756	47905768880	0.989878	0.958951	0.531849	0.759547	150	0.00625
DTJ2018303733-1	334884266	50232639900	0.986528	0.953254	0.541293	327423626	43712754621	0.990473	0.961788	0.546697	0.775116	150	0.00625
DTJ2018302899-1	164420818	24663122700	0.973969	0.924931	0.594189	161657036	22391810819	0.981482	0.938523	0.597722	0.79469	150	0.00627
DTJ2018301965-1	385095502	57764325300	0.980878	0.937253	0.591939	375521074	51408256311	0.986386	0.948647	0.598837	0.767195	150	0.00635
DTJ2018302785-1	318409806	47761470900	0.975521	0.928786	0.415144	310787248	42348948472	0.983383	0.943274	0.407814	0.524292	150	0.00643
DTJ2018303164-1	378700326	56805048900	0.979393	0.934201	0.410232	365406754	51697856006	0.985212	0.946443	0.406417	0.760792	150	0.00646
DTJ2018302897-1	212371228	31855684200	0.976273	0.92684	0.584574	208160660	28754990538	0.98332	0.940445	0.58774	0.837775	150	0.00649
DTJ2018302470-1	247826400	37173960000	0.983911	0.946645	0.60142	243979354	34003437872	0.988514	0.955968	0.607341	0.739683	150	0.00654
DTJ2018302474-1	167136642	25070496300	0.983562	0.944482	0.591468	164099818	22760536944	0.988135	0.953917	0.597708	0.729747	150	0.00657
DTJ2018302456-1	311027488	46654123200	0.985447	0.949755	0.538646	305077824	42103280509	0.989646	0.958762	0.541284	0.674353	150	0.00667
DTJ2018302489-1	296036156	44405423400	0.982311	0.938429	0.591871	289550322	40183490161	0.986827	0.94843	0.597976	0.798939	150	0.00669
DTJ2018302435-1	243255738	36488360700	0.985237	0.950104	0.593304	240551296	33298340119	0.989255	0.958466	0.59904	0.763217	150	0.00672
DTJ2018303268-1	116849578	17527436700	0.975012	0.921392	0.603646	113266310	15891383813	0.982109	0.935824	0.607883	0.797772	150	0.00673
DTJ2018301778-1	470604594	70590689100	0.986387	0.950414	0.436964	460143878	63942413479	0.990253	0.959117	0.433111	0.658287	150	0.00674
DTJ2018301957-1	345259218	51788882700	0.980035	0.934715	0.596589	336535786	46065186166	0.98565	0.946231	0.603021	0.75165	150	0.00681
DTJ2018301713-1	608130632	91219594800	0.978152	0.934043	0.433427	587312264	79501690143	0.984388	0.9464	0.427476	0.599348	150	0.00682
DTJ2018302984-1	223496176	33524426400	0.979442	0.933466	0.506168	218100656	30029055684	0.985895	0.946668	0.50602	0.810747	150	0.00689
DTJ2018303672-1	187887628	28183144200	0.974827	0.926064	0.53894	182698700	24922432488	0.982435	0.940686	0.540934	0.691246	150	0.00692
DTJ2018301949-1	380520790	57078118500	0.980153	0.93652	0.549497	369941688	50823935516	0.985785	0.948113	0.553187	0.718074	150	0.00694
DTJ2018301964-1	633544634	95031695100	0.983151	0.941689	0.460465	614425676	85286133258	0.988069	0.952446	0.456713	0.67828	150	0.007
DTJ2018301065-1	556658564	83498784600	0.982261	0.936774	0.459311	542672502	79581359849	0.987377	0.948143	0.459334	0.72636	150	0.00701
DTJ2018301849-1	115593656	17339048400	0.984128	0.944397	0.489696	112980708	15422236361	0.989084	0.95509	0.48974	0.789386	150	0.00703
DTJ2018300604-1	52249242	7837386300	0.977447	0.928955	0.604919	51570824	7531044691	0.983705	0.940591	0.604031	0.678087	150	0.00705
DTJ2018302468-1	369175088	55376263200	0.984967	0.947983	0.544097	361921520	50206818750	0.989303	0.957214	0.547124	0.710378	150	0.00707
DTJ2018303104-1	757412066	113612000000	0.986362	0.945632	0.429519	737061748	104244000000	0.990464	0.955728	0.425512	0.840136	150	0.00707
DTJ2018302487-1	252544720	37881708000	0.978084	0.930481	0.59634	247604874	33980162689	0.984999	0.944203	0.600548	0.784451	150	0.0071
DTJ2018303276-1	83358198	12503729700	0.974251	0.916979	0.587418	80320458	11329822540	0.98161	0.932379	0.590174	0.773073	150	0.00711
DTJ2018302770-1	484005460	72600819000	0.975679	0.929579	0.539475	476463702	61299796028	0.984124	0.945683	0.546146	0.811766	150	0.00712
DTJ2018301076-1	581143184	87171477600	0.985653	0.947353	0.444873	570347116	84173975468	0.989632	0.956595	0.444924	0.384333	150	0.00713
DTJ2018301780-1	184815926	27722388900	0.984459	0.95271	0.544278	182937878	21967917718	0.992176	0.967441	0.552199	0.771198	150	0.00716
DTJ2018303687-1	274961148	41244172200	0.985153	0.949344	0.536691	268154734	36229201579	0.989647	0.958949	0.541604	0.731097	150	0.00718
DTJ2018303709-1	240625184	36093777600	0.981259	0.93968	0.537502	234380800	32188555963	0.986995	0.951372	0.539538	0.73935	150	0.00719
DTJ2018301783-1	296625514	44493827100	0.985262	0.952868	0.518706	292687966	37982186262	0.991011	0.964304	0.52023	0.708883	150	0.00725
DTJ2018302049-1	261504934	39225740100	0.973841	0.920909	0.607212	252416234	34649919461	0.981161	0.93525	0.612757	0.745507	150	0.00728
DTJ2018303656-1	271621234	40743185100	0.977069	0.932143	0.534496	266240582	36307127848	0.984105	0.945347	0.537157	0.730531	150	0.00729
DTJ2018303673-1	224165488	33624823200	0.978128	0.935995	0.543953	220244078	29510273063	0.984983	0.948819	0.547505	0.6868	150	0.00729
DTJ2018303702-1	220544258	33081638700	0.977622	0.931551	0.526248	214823762	29718474532	0.984017	0.944242	0.527859	0.694478	150	0.00739
DTJ2018302454-1	297683340	44652501000	0.98578	0.95161	0.534894	292368146	39375065565	0.990287	0.961058	0.53809	0.660897	150	0.00741
DTJ2018302965-1	205667440	30850116000	0.978854	0.936087	0.543348	202225602	26623402656	0.985467	0.948925	0.548632	0.785016	150	0.00741
DTJ2018302982-1	257340020	38601003000	0.98005	0.938796	0.497869	252039348	34045137977	0.986102	0.950634	0.497555	0.78627	150	0.00748
DTJ2018303217-1	115209788	17281468200	0.979555	0.934013	0.619544	113058410	15067021198	0.985638	0.946263	0.632048	0.833264	150	0.00755
DTJ2018302448-1	295455870	44318380500	0.986146	0.951767	0.572521	290982792	40070123858	0.990087	0.960085	0.57792	0.746363	150	0.00756
DTJ2018302778-1	223365776	33504866400	0.973924	0.925596	0.439336	218103004	29709091997	0.98214	0.940606	0.434071	0.649082	150	0.0076
DTJ2018302974-1	271771886	40765782900	0.97893	0.93291	0.469741	265382648	36585702026	0.985358	0.945869	0.468158	0.803675	150	0.00764
DTJ2018303729-1	303153368	45473005200	0.983912	0.945197	0.521907	294699748	40283145053	0.988793	0.955534	0.523248	0.727544	150	0.00768
DTJ2018302967-1	182664610	27399691500	0.976113	0.929476	0.537656	179317088	24125638788	0.983585	0.943719	0.539085	0.799862	150	0.00772
DTJ2018302462-1	262824028	39423604200	0.984721	0.947502	0.595511	258246876	35360574284	0.989253	0.957241	0.603767	0.783908	150	0.00773
DTJ2018300932-1	610344754	91551713100	0.984738	0.94357	0.428027	597214496	88005820331	0.988925	0.953414	0.428269	0.705281	150	0.00775
DTJ2018303655-1	318314984	47747247600	0.9787	0.937512	0.5534	313057508	41084502775	0.985573	0.950659	0.557656	0.750379	150	0.00775
DTJ2018303734-1	310431754	46564763100	0.984267	0.945287	0.532152	301629130	41586673903	0.988744	0.955202	0.534671	0.752244	150	0.00775
DTJ2018303683-1	304499786	45674967900	0.980356	0.942484	0.544162	299893124	37202716004	0.987457	0.9564	0.553573	0.785586	150	0.00778
DTJ2018303700-1	281665642	42249846300	0.980421	0.939662	0.536376	276262582	36653123701	0.986349	0.951473	0.540448	0.737044	150	0.00785
DTJ2018302383-1	220700546	33105081900	0.985646	0.941421	0.402825	212876136	29689192695	0.990708	0.954081	0.396319	0.264121	150	0.00787
DTJ2018302436-1	281794584	42269187600	0.984106	0.946375	0.561516	277866036	38945488009	0.988419	0.955318	0.563303	0.773443	150	0.00795
DTJ2018302440-1	356405640	53460846000	0.983921	0.946326	0.597686	350352524	47784033083	0.988704	0.956216	0.605306	0.774461	150	0.00803
DTJ2018303997-1	113568638	17035295700	0.971561	0.919822	0.60399	110627460	14852280943	0.980296	0.935993	0.610486	0.765238	150	0.00804
DTJ2018302437-1	186915328	28037299200	0.983153	0.943999	0.602639	184400474	25735533514	0.987643	0.953117	0.607886	0.739644	150	0.0081
DTJ2018303686-1	316348918	47452337700	0.985895	0.953983	0.547589	310273452	39043436133	0.991165	0.964638	0.554054	0.761125	150	0.0081
DTJ2018302768-1	219161602	32874240300	0.976932	0.931916	0.556273	215496316	28257254017	0.984915	0.947388	0.562249	0.785578	150	0.00824
DTJ2018301814-1	243286482	36492972300	0.98446	0.943848	0.435069	236967398	32586820904	0.989471	0.955076	0.428802	0.722663	150	0.00827
DTJ2018301852-1	266490938	39973640700	0.984828	0.946262	0.457484	260320730	35464813728	0.989869	0.957276	0.452086	0.792863	150	0.0083
DTJ2018302478-1	212788022	31918203300	0.984361	0.946091	0.552069	208361282	29028063119	0.988791	0.955524	0.555499	0.676366	150	0.00832
DTJ2018303737-1	205770972	30865645800	0.979433	0.936122	0.522564	201000984	27331593985	0.985513	0.948348	0.52384	0.656262	150	0.00845
DTJ2018303670-1	200019376	30002906400	0.977739	0.934214	0.544556	196271462	26477972607	0.984668	0.947377	0.546911	0.730836	150	0.0085
DTJ2018301182-1	340946382	51141957300	0.982651	0.937303	0.434757	332801910	48861940096	0.988007	0.94921	0.434932	0.796899	150	0.00851
DTJ2018301954-1	438741100	65811165000	0.980432	0.936016	0.587967	428299472	59238012679	0.986076	0.947655	0.592046	0.774536	150	0.00854
DTJ2018303507-1	717919698	107688000000	0.984676	0.944115	0.417932	693983574	98734086272	0.989217	0.954821	0.414962	0.720122	150	0.00858
DTJ2018303680-1	244428914	36664337100	0.979349	0.939408	0.546001	240417286	30691706006	0.986424	0.953015	0.551462	0.733229	150	0.00863
DTJ2018303210-1	123804502	18570675300	0.973245	0.915735	0.620689	119956742	16753091829	0.980908	0.931184	0.625573	0.762717	150	0.00865
DTJ2018300242-1	499193008	74878951200	0.985431	0.948477	0.42238	494929176	73023232893	0.989341	0.956432	0.421956	0.810526	150	0.00867
DTJ2018302469-1	158942888	23841433200	0.982682	0.941322	0.59751	155630186	21671747655	0.987785	0.952097	0.603245	0.730761	150	0.00878
DTJ2018303736-1	207430918	31114637700	0.979078	0.935151	0.510264	202307406	27843914542	0.985116	0.947173	0.510098	0.678713	150	0.0088
DTJ2018303722-1	298756656	44813498400	0.983915	0.944651	0.540789	290176400	39697381904	0.988825	0.955277	0.5437	0.778659	150	0.00882
DTJ2018303018-1	275685618	41352842700	0.98028	0.935774	0.443286	267212334	37396152041	0.985828	0.947495	0.440201	0.82815	150	0.00885
DTJ2018301953-1	497578302	74636745300	0.980184	0.935861	0.566127	484484106	67385232177	0.98578	0.947427	0.568493	0.775137	150	0.00888
DTJ2018303282-1	125391224	18808683600	0.97552	0.922768	0.598921	121721440	16860057410	0.982683	0.937435	0.60413	0.800329	150	0.00892
DTJ2018303695-1	354243716	53136557400	0.985026	0.948107	0.529311	344787348	47220940158	0.989413	0.95773	0.531159	0.756249	150	0.00896
DTJ2018302461-1	147029944	22054491600	0.977488	0.930601	0.602029	143380730	19861068827	0.984169	0.943629	0.60692	0.686105	150	0.00901
DTJ2018301714-1	129288676	19393301400	0.975732	0.929399	0.522688	125116428	16126173409	0.983688	0.945052	0.525002	0.628386	150	0.00906
DTJ2018302513-1	378577894	56786684100	0.983807	0.947444	0.506789	371995472	50760670949	0.988471	0.95708	0.505629	0.72361	150	0.0091
DTJ2018302507-1	249081764	37362264600	0.982876	0.94621	0.557451	244718832	32996155132	0.987758	0.95616	0.562667	0.727874	150	0.00911
DTJ2018303139-1	548298284	82244742600	0.986157	0.944345	0.411471	532274948	76144948047	0.990262	0.954715	0.408456	0.61329	150	0.00914
DTJ2018302451-1	236064754	35409713100	0.983345	0.944104	0.59523	231497428	31821044736	0.988236	0.954282	0.601411	0.752714	150	0.00921
DTJ2018301762-1	470266040	70539906000	0.98595	0.949832	0.430969	460428186	63585330066	0.989912	0.958429	0.426444	0.467458	150	0.00923
DTJ2018303158-1	341370804	51205620600	0.979761	0.935301	0.412706	329732028	46235289882	0.985429	0.947138	0.408732	0.571738	150	0.00925
DTJ2018300664-1	337009998	50551499700	0.979875	0.935175	0.475062	334426766	48862783354	0.985823	0.946034	0.473996	0.814513	150	0.00929
DTJ2018302767-1	512206750	76831012500	0.973805	0.925399	0.459722	501011138	67810760547	0.982143	0.940697	0.454423	0.757477	150	0.00934
DTJ2018303667-1	212927906	31939185900	0.976686	0.930923	0.525946	208597512	28738283648	0.983791	0.944323	0.526809	0.68529	150	0.00945
DTJ2018303724-1	351990848	52798627200	0.986657	0.95442	0.521872	344636788	44377745191	0.99105	0.963906	0.524375	0.731822	150	0.00945
DTJ2018303251-1	161622924	24243438600	0.977664	0.9257	0.511827	155811412	21926885903	0.984148	0.939675	0.511884	0.813665	150	0.00961
DTJ2018303295-1	363916694	54587504100	0.984021	0.941829	0.415044	350909566	49658203800	0.988749	0.952965	0.411736	0.328508	150	0.00966
DTJ2018303254-1	642342228	96351334200	0.986082	0.944881	0.433816	624490780	89288428027	0.990144	0.955	0.43138	0.782514	150	0.00973
DTJ2018302896-1	222950448	33442567200	0.976394	0.926695	0.58253	218387264	30605930598	0.983143	0.939863	0.585396	0.83634	150	0.00975
DTJ2018302791-1	547995914	82199387100	0.975979	0.930562	0.475107	537777320	71997596605	0.983828	0.945371	0.472861	0.791392	150	0.00977
DTJ2018303653-1	353518166	53027724900	0.980178	0.942474	0.535347	348343026	44401854421	0.987509	0.956795	0.540624	0.778257	150	0.00988
DTJ2018303727-1	254178308	38126746200	0.984417	0.946331	0.543782	247320646	33796406389	0.98904	0.956363	0.546788	0.724384	150	0.00994
DTJ2018301761-1	162069644	24310446600	0.984464	0.950227	0.516894	159855884	21315483789	0.989689	0.960559	0.518009	0.640611	150	0.00995
DTJ2018302497-1	101032996	15154949400	0.978337	0.932076	0.588096	99033902	13549164255	0.984355	0.944101	0.592681	0.687151	150	0.01008
DTJ2018302493-1	241013934	36152090100	0.981062	0.938858	0.528596	236007618	32528035820	0.986385	0.949823	0.528126	0.680728	150	0.01016
DTJ2018303831-1	201100498	30165074700	0.978622	0.929387	0.587411	196842112	27082960615	0.985189	0.942723	0.591391	0.863904	150	0.01022
DTJ2018302789-1	174591472	26188720800	0.970251	0.918027	0.550053	170509618	22864389815	0.979893	0.935393	0.552158	0.755148	150	0.01023
DTJ2018303689-1	183449416	27517412400	0.985792	0.951089	0.534281	179021372	24229400451	0.989973	0.960082	0.538337	0.698179	150	0.01024
DTJ2018301695-1	61317808	9197671200	0.974875	0.926902	0.535866	59363476	7914065245	0.982315	0.941373	0.539416	0.549345	150	0.01036
DTJ2018301724-1	164179772	24626965800	0.969484	0.914885	0.523791	156183170	20585170761	0.979253	0.93346	0.524998	0.568934	150	0.01043
DTJ2018303691-1	243683390	36552508500	0.986642	0.954987	0.546938	238939186	30501438510	0.991271	0.96456	0.554066	0.712109	150	0.01043
DTJ2018300602-1	796345904	119452000000	0.98364	0.941681	0.439576	789180566	116130000000	0.988207	0.950467	0.438951	0.839683	150	0.01044
DTJ2018303840-1	717823538	107674000000	0.987868	0.953866	0.4853	708971530	90814026364	0.992447	0.963182	0.479506	0.874584	150	0.01046
DTJ2018303292-1	154645546	23196831900	0.981579	0.934993	0.412801	148172398	21003707596	0.987355	0.948342	0.409353	0.234492	150	0.01059
DTJ2018303719-1	164378458	24656768700	0.982118	0.940327	0.538168	159703878	22336708089	0.987086	0.950951	0.54007	0.697386	150	0.01062
DTJ2018302473-1	188798528	28319779200	0.982842	0.942435	0.605438	185434630	26047092407	0.987578	0.952133	0.609605	0.778345	150	0.01071
DTJ2018303654-1	325581146	48837171900	0.978842	0.937343	0.514602	319547992	43152095095	0.985542	0.950142	0.515493	0.75422	150	0.01074
DTJ2018303697-1	159654770	23948215500	0.982168	0.942778	0.544952	155874204	21421738168	0.987596	0.953812	0.547295	0.685598	150	0.0108
DTJ2018303674-1	216964776	32544716400	0.977366	0.932403	0.510764	212316652	29320336769	0.984129	0.945226	0.511403	0.738314	150	0.01082
DTJ2018301967-1	417523670	62628550500	0.981811	0.938424	0.546545	407224020	56232686871	0.98715	0.949815	0.54855	0.765256	150	0.01083
DTJ2018303715-1	269198852	40379827800	0.985664	0.94942	0.543438	262369956	35784389900	0.989875	0.958753	0.547193	0.734638	150	0.01086
DTJ2018301799-1	115018566	17252784900	0.98272	0.94054	0.514825	112527162	15374932303	0.988008	0.951913	0.516162	0.785598	150	0.01088
DTJ2018300188-1	222707558	33406133700	0.971257	0.915894	0.493714	220548484	31973732414	0.978431	0.928191	0.493026	0.304369	150	0.01089
DTJ2018303215-1	134924380	20238657000	0.977084	0.927008	0.623673	132152868	17755009236	0.984077	0.940823	0.632977	0.821445	150	0.0111
DTJ2018303730-1	331893698	49784054700	0.985814	0.95277	0.543816	325015218	42154460773	0.990441	0.962287	0.549724	0.757797	150	0.01116
DTJ2018303996-1	213284766	31992714900	0.977189	0.931601	0.471502	206351864	27878172647	0.984074	0.945281	0.469797	0.758181	150	0.01126
DTJ2018301785-1	162121822	24318273300	0.983469	0.947379	0.520937	159066238	20782405565	0.989038	0.958712	0.522009	0.699814	150	0.01133
DTJ2018302498-1	680277274	102042000000	0.983744	0.945306	0.461908	665164636	91992719255	0.988409	0.955213	0.458607	0.750955	150	0.01137
DTJ2018302795-1	324199170	48629875500	0.976624	0.931715	0.448853	316627320	43545731932	0.98382	0.945213	0.44617	0.698189	150	0.01138
DTJ2018302510-1	380256106	57038415900	0.984928	0.949186	0.500029	373935378	51387761670	0.989112	0.958115	0.500057	0.719917	150	0.0114
DTJ2018302788-1	165400628	24810094200	0.9706	0.917572	0.538267	161281554	21855827623	0.97983	0.934309	0.539246	0.751967	150	0.01152
DTJ2018303110-1	635493614	95324042100	0.985075	0.946006	0.410239	611789780	85297037426	0.989623	0.956597	0.405086	0.565225	150	0.01157
DTJ2018303810-1	140698270	21104740500	0.977188	0.931623	0.584183	137718944	17686884105	0.984413	0.945834	0.594646	0.803358	150	0.01165
DTJ2018300403-1	13266366	1989954900	0.972642	0.914519	0.551318	12541636	1718085267	0.979847	0.929775	0.553906	0.663797	150	0.01171
DTJ2018301774-1	174561896	26184284400	0.984367	0.949345	0.52122	172064592	22888310831	0.989315	0.959315	0.522026	0.690984	150	0.01201
DTJ2018300600-1	172700458	25905068700	0.97935	0.934416	0.554816	170682330	24978673061	0.985125	0.945135	0.553586	0.783933	150	0.01206
DTJ2018302775-1	258200384	38730057600	0.974982	0.929059	0.510971	253601166	33146165649	0.983309	0.944634	0.512584	0.808919	150	0.01215
DTJ2018303712-1	160983088	24147463200	0.983958	0.944133	0.538163	156215626	21654385276	0.988709	0.954663	0.540744	0.716139	150	0.01215
DTJ2018300591-1	43216472	6482470800	0.975184	0.926456	0.607318	42984032	6244579959	0.982561	0.939208	0.606252	0.654887	150	0.01221
DTJ2018303652-1	330420492	49563073800	0.980122	0.941981	0.549593	325587106	40836378139	0.987155	0.955747	0.557618	0.768836	150	0.01233
DTJ2018302794-1	189620576	28443086400	0.973511	0.924941	0.540023	185972484	25083291776	0.981759	0.940304	0.542573	0.756904	150	0.01242
DTJ2018302787-1	245965622	36894843300	0.972017	0.922317	0.508791	241069600	32284797024	0.981157	0.938706	0.507252	0.772833	150	0.01245
DTJ2018300646-1	264358016	39653702400	0.973739	0.921358	0.438253	261559828	37829407790	0.981739	0.935247	0.437216	0.728956	150	0.01246
DTJ2018301750-1	424040862	63606129300	0.974987	0.929046	0.51281	406515360	53601892079	0.983155	0.944691	0.513169	0.633555	150	0.01259
DTJ2018301702-1	751746968	112762000000	0.977297	0.931866	0.447234	725848246	99643609152	0.983641	0.944287	0.442305	0.713036	150	0.01264
DTJ2018301181-1	127000026	19050003900	0.98289	0.937514	0.445533	123932656	18213391203	0.988071	0.949208	0.445793	0.798529	150	0.01275
DTJ2018300116-1	410264068	61539610200	0.984763	0.94726	0.448579	407017968	60002498110	0.988854	0.955441	0.447824	0.826214	150	0.01282
DTJ2018302773-1	484782390	72717358500	0.975286	0.928564	0.425587	473555876	64079770597	0.983124	0.943135	0.418648	0.436163	150	0.01284
DTJ2018303666-1	182333996	27350099400	0.976542	0.930473	0.529878	178573692	24354180501	0.983685	0.943824	0.532298	0.681588	150	0.01295
DTJ2018302777-1	320700682	48105102300	0.974738	0.928321	0.43848	313864628	42540221041	0.982672	0.942851	0.432687	0.504452	150	0.0131
DTJ2018303208-1	92176174	13826426100	0.973889	0.917585	0.623728	89398896	12463657386	0.981265	0.932467	0.629087	0.793286	150	0.01318
DTJ2018303692-1	345824976	51873746400	0.985463	0.949314	0.539722	337049544	46032989917	0.989674	0.95858	0.544363	0.740517	150	0.01324
DTJ2018303690-1	222291302	33343695300	0.984633	0.946973	0.534087	216314830	29352052353	0.989086	0.956699	0.538134	0.682282	150	0.01328
DTJ2018303478-1	80639306	12095895900	0.982837	0.941502	0.500159	78267542	10830015138	0.987977	0.952654	0.500134	0.793162	150	0.01343
DTJ2018300650-1	64846152	9726922800	0.978868	0.931826	0.52005	64350406	9390192108	0.985129	0.94318	0.51893	0.71659	150	0.01346
DTJ2018303725-1	195117392	29267608800	0.984389	0.946475	0.536296	189978512	25940294979	0.989104	0.956846	0.538228	0.697607	150	0.01348
DTJ2018301742-1	214739794	32210969100	0.97371	0.926296	0.487074	205248188	26841021413	0.982694	0.943568	0.485555	0.596427	150	0.01358
DTJ2018300605-1	93728432	14059264800	0.977831	0.930352	0.603907	92525132	13519219208	0.983921	0.941751	0.602946	0.72766	150	0.01362
DTJ2018302495-1	180048860	27007329000	0.978111	0.931086	0.588001	176356614	24142325154	0.984267	0.943282	0.593041	0.721169	150	0.01363
DTJ2018303406-1	383639328	57545899200	0.985679	0.946967	0.418775	371850724	50928886319	0.989947	0.956993	0.413294	0.373721	150	0.01364
DTJ2018303681-1	223423576	33513536400	0.978895	0.939424	0.552941	220164498	27620290955	0.986529	0.954145	0.559025	0.738193	150	0.01366
DTJ2018302776-1	283114520	42467178000	0.976698	0.931312	0.432405	276930928	37440774568	0.983953	0.945053	0.426332	0.486627	150	0.01377
DTJ2018301772-1	197522930	29628439500	0.978683	0.937214	0.523715	191761062	25255693697	0.985789	0.951164	0.527484	0.670316	150	0.01381
DTJ2018302793-1	185445206	27816780900	0.97498	0.9284	0.532333	181998324	24322768136	0.982963	0.943222	0.534999	0.75614	150	0.01381
DTJ2018302479-1	455201480	68280222000	0.985951	0.949555	0.445684	444098836	62465164853	0.990033	0.958636	0.442673	0.558676	150	0.01391
DTJ2018303095-1	111390986	16708647900	0.976848	0.927198	0.4295	106636978	14864389186	0.983524	0.941165	0.425742	0.764161	150	0.01391
DTJ2018301938-1	199768004	29965200600	0.985356	0.950728	0.50841	195268208	25796760993	0.989935	0.960473	0.507419	0.833021	150	0.01395
DTJ2018301740-1	308362968	46254445200	0.97397	0.926747	0.509632	295453332	39231058451	0.982388	0.942699	0.509741	0.623657	150	0.01401
DTJ2018302457-1	133470208	20020531200	0.982469	0.940314	0.598064	130548188	18204700843	0.987376	0.950696	0.603404	0.685581	150	0.0141
DTJ2018302772-1	293342532	44001379800	0.974663	0.927064	0.43276	286492170	39379985331	0.982431	0.941255	0.427961	0.575881	150	0.01411
DTJ2018303284-1	220791848	33118777200	0.985881	0.945502	0.415538	215127440	30617779112	0.990154	0.955787	0.411808	0.31521	150	0.0142
DTJ2018302786-1	196083978	29412596700	0.972302	0.921839	0.483929	191709254	26138582172	0.981068	0.937679	0.481795	0.768238	150	0.01421
DTJ2018303162-1	463493698	69524054700	0.985319	0.940459	0.447725	449231420	64126781036	0.989591	0.951429	0.44549	0.412486	150	0.01432
DTJ2018300111-1	122147362	18322104300	0.971422	0.917203	0.498811	121133348	17550752991	0.978773	0.929639	0.497098	0.777452	150	0.01435
DTJ2018300101-1	205572938	30835940700	0.970925	0.91197	0.429161	203225842	29244321854	0.979818	0.927384	0.428417	0.268042	150	0.01451
DTJ2018301752-1	205937840	30890676000	0.971372	0.918315	0.42519	193029712	26249454854	0.980015	0.93486	0.419437	0.20634	150	0.01461
DTJ2018303520-1	502248666	75337299900	0.984544	0.941593	0.415225	488112842	69484898527	0.989139	0.952435	0.412533	0.634769	150	0.01464
DTJ2018302434-1	226173346	33926001900	0.98249	0.942545	0.597734	222971730	31002209050	0.987343	0.952307	0.602877	0.752931	150	0.01469
DTJ2018300119-1	345734560	51860184000	0.983455	0.945063	0.466531	343243136	50499894238	0.988053	0.953945	0.465287	0.84243	150	0.01472
DTJ2018300236-1	747951016	112193000000	0.984014	0.944607	0.422127	741056732	109120000000	0.988448	0.953475	0.421648	0.787789	150	0.01473
DTJ2018303388-1	549844100	82476615000	0.989002	0.957186	0.391946	540401026	75445647684	0.992255	0.964891	0.384779	0.778268	150	0.01486
DTJ2018303717-1	167830864	25174629600	0.981297	0.938017	0.540348	162897214	22537283356	0.986699	0.949463	0.543256	0.698834	150	0.01486
DTJ2018301894-1	390790954	58618643100	0.98682	0.953095	0.42685	383250884	51946875561	0.990738	0.961561	0.42054	0.591046	150	0.01488
DTJ2018300103-1	244875760	36731364000	0.971648	0.914599	0.42037	242242900	34914592615	0.98022	0.929378	0.419615	0.341504	150	0.01494
DTJ2018300608-1	1098026970	164704000000	0.982169	0.940551	0.4364	1089390888	159687000000	0.987335	0.95022	0.435825	0.844835	150	0.01506
DTJ2018300233-1	408785082	61317762300	0.987691	0.954897	0.428409	405877100	60064272936	0.991035	0.96161	0.427956	0.872115	150	0.01507
DTJ2018301959-1	402679260	60401889000	0.979866	0.935004	0.58151	393080644	53975257319	0.9857	0.946921	0.586291	0.753362	150	0.01512
DTJ2018301738-1	361456820	54218523000	0.97912	0.936876	0.515712	351289732	46814643126	0.986021	0.950502	0.518029	0.707007	150	0.01533
DTJ2018301699-1	117068680	17560302000	0.976668	0.931481	0.540694	113684312	14112195189	0.98523	0.948736	0.546736	0.586504	150	0.01548
DTJ2018301950-1	617626886	92644032900	0.982834	0.941145	0.470351	598479798	83993079181	0.987913	0.952255	0.467654	0.705068	150	0.01561
DTJ2018301720-1	104635612	15695341800	0.973221	0.924646	0.54819	101569824	12747356093	0.983472	0.94451	0.551942	0.567499	150	0.01563
DTJ2018302747-1	160171814	24025772100	0.972524	0.923645	0.560906	157540396	20979218187	0.981456	0.939695	0.564116	0.790361	150	0.01565
DTJ2018302483-1	157966370	23694955500	0.979686	0.935841	0.592508	154298410	21314649182	0.985805	0.948059	0.597277	0.688831	150	0.01566
DTJ2018300976-1	640680638	96102095700	0.986021	0.947104	0.434202	628864042	92834724094	0.989899	0.955966	0.434378	0.66275	150	0.0157
DTJ2018301737-1	220620056	33093008400	0.979669	0.939928	0.534169	214996592	28064479776	0.986735	0.953701	0.536795	0.708862	150	0.0157
DTJ2018302504-1	188734186	28310127900	0.983996	0.947283	0.537994	185208342	25052451252	0.988889	0.957289	0.540129	0.548535	150	0.01571
DTJ2018302482-1	531938920	79790838000	0.986445	0.951931	0.467077	520633870	72390801792	0.990472	0.960773	0.465194	0.670081	150	0.01578
DTJ2018303703-1	217839228	32675884200	0.97839	0.934669	0.535523	212768044	28978097504	0.984742	0.947042	0.539003	0.696588	150	0.0158
DTJ2018303275-1	152311486	22846722900	0.976712	0.923361	0.5437	146772790	20729311337	0.983375	0.937699	0.54555	0.776138	150	0.01582
DTJ2018300104-1	459541606	68931240900	0.975051	0.922633	0.424323	454271830	66143625213	0.981109	0.933396	0.423748	0.693584	150	0.01585
DTJ2018303738-1	279221576	41883236400	0.979993	0.937447	0.535913	273421590	36379695066	0.98613	0.949602	0.539886	0.713621	150	0.01596
DTJ2018303758-1	626630526	93994578900	0.986129	0.946578	0.434698	609992916	84446647110	0.990562	0.956958	0.429871	0.790903	150	0.01609
DTJ2018303817-1	713497962	107025000000	0.981005	0.940501	0.439579	694529214	95782158863	0.986594	0.951809	0.434873	0.777805	150	0.01616
DTJ2018303398-1	732781374	109917000000	0.983147	0.939621	0.423808	706006272	100218000000	0.987986	0.950897	0.420104	0.648392	150	0.0163
DTJ2018302505-1	435152712	65272906800	0.986045	0.952175	0.47003	426432848	58514245496	0.99031	0.961137	0.467981	0.606125	150	0.01632
DTJ2018302774-1	152006302	22800945300	0.972621	0.925016	0.561411	149335920	18439391788	0.983732	0.945872	0.568397	0.767643	150	0.01632
DTJ2018300118-1	310926174	46638926100	0.98187	0.938591	0.448015	307992780	45202352443	0.986904	0.948633	0.446953	0.823755	150	0.01635
DTJ2018303747-1	145500018	21825002700	0.980677	0.93876	0.495401	142128750	19207752497	0.986329	0.95018	0.494683	0.770366	150	0.01635
DTJ2018301782-1	152210560	22831584000	0.98325	0.946909	0.553234	150111746	19981050455	0.988948	0.958196	0.557269	0.747582	150	0.01644
DTJ2018302501-1	178910526	26836578900	0.980674	0.937753	0.56522	175435542	23972088933	0.985932	0.948497	0.570005	0.751399	150	0.01646
DTJ2018303726-1	200982718	30147407700	0.98493	0.947227	0.529629	195408784	26995345932	0.989256	0.956795	0.532279	0.676462	150	0.01653
DTJ2018300198-1	915812218	137372000000	0.98304	0.937905	0.419278	904912074	132772000000	0.988014	0.9484	0.418968	0.657859	150	0.01659
DTJ2018302973-1	249322866	37398429900	0.979602	0.935712	0.457388	243826248	33384887332	0.985976	0.948496	0.453742	0.686673	150	0.01664
DTJ2018300593-1	67283238	10092485700	0.979022	0.933771	0.571955	66925940	9777045882	0.985133	0.944508	0.570748	0.694064	150	0.01683
DTJ2018301066-1	93321562	13998234300	0.98419	0.942301	0.424878	91209724	13402254489	0.988882	0.952592	0.424799	0.69452	150	0.01686
DTJ2018302980-1	223035232	33455284800	0.979125	0.934488	0.469676	218092844	29779053238	0.985589	0.947346	0.467148	0.742073	150	0.01689
DTJ2018301596-1	193110092	28966513800	0.969413	0.911644	0.498917	180954306	24682033015	0.978327	0.929037	0.497798	0.110843	150	0.01691
DTJ2018301192-1	503007148	75451072200	0.973338	0.917181	0.416176	490281778	70618141428	0.980909	0.931855	0.416074	0.638129	150	0.017
DTJ2018301701-1	78495940	11774391000	0.974175	0.92569	0.53779	76040040	9541315287	0.98337	0.943856	0.541359	0.580721	150	0.01704
DTJ2018301756-1	278075852	41711377800	0.973394	0.924775	0.439801	263653482	35577951620	0.981726	0.940623	0.434284	0.49416	150	0.01705
DTJ2018302455-1	763711780	114557000000	0.986363	0.951118	0.476881	746849362	104165000000	0.990238	0.959745	0.47588	0.735494	150	0.01712
DTJ2018303992-1	249677884	37451682600	0.985624	0.949337	0.543086	246098878	32987893509	0.989917	0.958499	0.547074	0.867478	150	0.01712
DTJ2018301781-1	451196482	67679472300	0.985548	0.947195	0.422604	439859038	61654319276	0.989749	0.956719	0.41881	0.419815	150	0.01719
DTJ2018303278-1	178069982	26710497300	0.983861	0.944333	0.426892	173142312	24081699898	0.98872	0.955099	0.421404	0.347424	150	0.01722
DTJ2018301355-1	426210992	63931648800	0.985541	0.946573	0.42332	418795686	61576397336	0.989862	0.956416	0.423294	0.780117	150	0.01727
DTJ2018300974-1	291766032	43764904800	0.985631	0.946634	0.430269	286168746	42228866158	0.98939	0.955451	0.43043	0.821188	150	0.01731
DTJ2018300599-1	125381874	18807281100	0.978269	0.932341	0.581952	123994814	18126197170	0.984316	0.943407	0.581001	0.79288	150	0.01738
DTJ2018301712-1	122035096	18305264400	0.974123	0.92512	0.507896	117660338	15482819914	0.982293	0.941039	0.508993	0.623413	150	0.01754
DTJ2018301727-1	383248058	57487208700	0.972939	0.923735	0.459578	363702118	49147272527	0.98108	0.939218	0.455723	0.529874	150	0.01755
DTJ2018303710-1	182477298	27371594700	0.981645	0.940339	0.541755	177949932	24458973670	0.987164	0.951801	0.544923	0.704271	150	0.0176
DTJ2018301786-1	195456452	29318467800	0.98461	0.952379	0.532638	193102304	24804242076	0.990437	0.963625	0.535161	0.63955	150	0.01766
DTJ2018303696-1	159953644	23993046600	0.983099	0.945154	0.551363	156454486	21389228330	0.988149	0.955559	0.554608	0.670795	150	0.01781
DTJ2018300114-1	87880712	13182106800	0.968306	0.911636	0.523837	87166238	12572920332	0.97658	0.925456	0.52184	0.741605	150	0.01795
DTJ2018301771-1	106564814	15984722100	0.977747	0.935041	0.524871	103487580	14004023147	0.98519	0.949189	0.525587	0.629496	150	0.01808
DTJ2018301730-1	58159912	8723986800	0.970394	0.916598	0.539149	55638604	7003029934	0.980958	0.936791	0.543701	0.546952	150	0.01809
DTJ2018303793-1	683946888	102592000000	0.981078	0.940472	0.457455	667053176	90666585119	0.986733	0.951954	0.454119	0.822643	150	0.0183
DTJ2018302048-1	145564820	21834723000	0.973628	0.919171	0.60329	140112506	19519409824	0.980766	0.933503	0.607236	0.762644	150	0.01833
DTJ2018301777-1	158207346	23731101900	0.984719	0.949988	0.518045	155814200	20270317173	0.990297	0.961391	0.517292	0.759472	150	0.0184
DTJ2018301779-1	348782388	52317358200	0.986847	0.960523	0.511957	345876668	40516410017	0.993734	0.974286	0.514228	0.720679	150	0.01843
DTJ2018303291-1	319821270	47973190500	0.981975	0.936978	0.424449	307409144	43698550301	0.987435	0.949433	0.421928	0.387886	150	0.01858
DTJ2018301757-1	224755586	33713337900	0.972276	0.920475	0.423206	211021528	28921172107	0.980487	0.936253	0.417447	0.188837	150	0.01862
DTJ2018302735-1	368885788	55332868200	0.974047	0.924234	0.418865	358883662	49475902976	0.982116	0.939115	0.413667	0.392783	150	0.01876
DTJ2018301656-1	259415436	38912315400	0.976486	0.928308	0.437782	248920756	34201401014	0.983291	0.941835	0.432821	0.664795	150	0.01889
DTJ2018303049-1	342440698	51366104700	0.985781	0.94278	0.436086	332593910	46814751187	0.989983	0.953278	0.432477	0.740537	150	0.01908
DTJ2018301961-1	970558436	145584000000	0.984728	0.945212	0.431085	941675352	131725000000	0.988995	0.954942	0.427135	0.62497	150	0.01911
DTJ2018302046-1	169800014	25470002100	0.971962	0.916268	0.605781	163056088	22474349658	0.979676	0.931485	0.611092	0.729031	150	0.01919
DTJ2018301703-1	134243954	20136593100	0.973974	0.92489	0.473026	127829060	16500690043	0.982659	0.942105	0.470537	0.535257	150	0.01937
DTJ2018301978-1	253678746	38051811900	0.979969	0.934022	0.584324	247602376	34760552683	0.98532	0.945279	0.587803	0.828295	150	0.01942
DTJ2018300601-1	995866108	149380000000	0.982255	0.940116	0.466124	988640398	145273000000	0.987258	0.949231	0.465035	0.874853	150	0.0195
DTJ2018303280-1	205108716	30766307400	0.97675	0.923955	0.513663	197575482	27874400229	0.983522	0.938347	0.513608	0.786932	150	0.01963
DTJ2018302506-1	380593324	57088998600	0.984397	0.947539	0.426252	369725144	51356884088	0.98887	0.957263	0.420556	0.285077	150	0.02
DTJ2018301970-1	75776706	11366505900	0.979037	0.930349	0.597549	73830320	10317933084	0.984705	0.942433	0.60184	0.822308	150	0.02023
DTJ2018301784-1	191196526	28679478900	0.985516	0.954957	0.533394	189026454	24045702355	0.991133	0.96602	0.536005	0.639812	150	0.02024
DTJ2018300099-1	623725382	93558807300	0.983102	0.942085	0.431237	617934584	90868242440	0.987733	0.951364	0.430626	0.822068	150	0.0205
DTJ2018302471-1	145585014	21837752100	0.98449	0.947701	0.600313	143326244	20031594929	0.988758	0.956472	0.605279	0.746203	150	0.02067
DTJ2018303113-1	214561044	32184156600	0.978547	0.930775	0.408866	206269064	29189761565	0.984688	0.94379	0.406157	0.43641	150	0.02086
DTJ2018303250-1	225399410	33809911500	0.981679	0.935037	0.463042	216652788	30668206947	0.987026	0.947472	0.461381	0.712824	150	0.02091
DTJ2018303708-1	235953746	35393061900	0.98323	0.945754	0.53591	230584660	31307781664	0.988375	0.956322	0.540014	0.729733	150	0.02124
DTJ2018301975-1	247500988	37125148200	0.983921	0.944943	0.449485	239937410	32990588470	0.988683	0.955378	0.445467	0.558703	150	0.02125
DTJ2018301697-1	84678886	12701832900	0.975663	0.929738	0.535277	82286002	10436919026	0.984234	0.94658	0.540325	0.544019	150	0.0213
DTJ2018300607-1	27670828	4150624200	0.976247	0.928714	0.606922	27525254	4006186529	0.98319	0.940766	0.606031	0.584644	150	0.02141
DTJ2018300230-1	495375620	74306343000	0.98591	0.949165	0.43459	491205464	72503706785	0.98977	0.957054	0.434076	0.65028	150	0.02147
DTJ2018300612-1	14827708	2224156200	0.979296	0.93182	0.604303	14548658	2129878453	0.984676	0.942692	0.603964	0.60868	150	0.02155
DTJ2018302006-1	141000594	21150089100	0.981288	0.936193	0.526123	137229912	19209062353	0.986681	0.947851	0.526216	0.804047	150	0.02167
DTJ2018303244-1	128774474	19316171100	0.976035	0.921726	0.553081	124545196	17570574942	0.983058	0.936362	0.554224	0.804527	150	0.02169
DTJ2018300609-1	28758476	4313771400	0.977683	0.931346	0.59962	28615266	4175245569	0.98403	0.942413	0.598736	0.643813	150	0.02173
DTJ2018301753-1	75838694	11375804100	0.97143	0.919737	0.515015	72316776	9564343724	0.980394	0.937023	0.517129	0.547528	150	0.02205
DTJ2018301751-1	233376354	35006453100	0.973006	0.923804	0.462258	221284540	29569206860	0.981262	0.939559	0.459062	0.486755	150	0.02211
DTJ2018301888-1	214756254	32213438100	0.985996	0.953056	0.494034	210053102	28189779716	0.99036	0.962238	0.492109	0.806688	150	0.0222
DTJ2018302976-1	158510262	23776539300	0.973842	0.92092	0.546509	153899334	20967591632	0.98178	0.936432	0.548927	0.789319	150	0.02226
DTJ2018302981-1	295429728	44314459200	0.98048	0.93736	0.436257	288639566	39928197961	0.986402	0.949472	0.432776	0.618966	150	0.02241
DTJ2018301887-1	225769332	33865399800	0.985207	0.946854	0.433038	218078144	30480506045	0.989536	0.957054	0.429262	0.788122	150	0.02244
DTJ2018302002-1	94105290	14115793500	0.983318	0.943985	0.431609	89209890	12283235532	0.989004	0.956108	0.426882	0.328067	150	0.02261
DTJ2018301951-1	404787240	60718086000	0.982181	0.941112	0.472807	392739632	54414288583	0.987502	0.952328	0.470155	0.624498	150	0.02315
DTJ2018301725-1	170423454	25563518100	0.972076	0.92087	0.500205	162128718	21244353770	0.981032	0.938266	0.499797	0.551768	150	0.02341
DTJ2018300665-1	684354308	102653000000	0.980248	0.935941	0.511548	679833642	99448408697	0.985968	0.946273	0.510562	0.877602	150	0.02368
DTJ2018301982-1	1208949068	181342000000	0.985341	0.947606	0.429573	1174287274	161896000000	0.990204	0.958681	0.423213	0.693351	150	0.02373
DTJ2018302985-1	274161108	41124166200	0.980457	0.934347	0.443528	266272952	37439561387	0.986598	0.94734	0.441262	0.747291	150	0.02379
DTJ2018300184-1	207670378	31150556700	0.973751	0.920061	0.438775	205312808	29834685108	0.980218	0.93144	0.437988	0.738382	150	0.02383
DTJ2018301942-1	459315444	68897316600	0.984036	0.945091	0.444943	447000106	61583499264	0.989106	0.955994	0.439891	0.831039	150	0.02386
DTJ2018300613-1	30450894	4567634100	0.979977	0.934426	0.605393	29900258	4380842506	0.985256	0.945035	0.60495	0.618732	150	0.02397
DTJ2018301862-1	295690030	44353504500	0.978324	0.93416	0.437639	285754306	38411508858	0.98491	0.947139	0.430327	0.672683	150	0.02399
DTJ2018302512-1	498726854	74809028100	0.984978	0.949483	0.456858	488954480	67132955831	0.989435	0.959001	0.452809	0.63902	150	0.02441
DTJ2018303521-1	668164264	100225000000	0.985213	0.944347	0.41676	650876326	92463095560	0.989575	0.954598	0.413455	0.786812	150	0.02444
DTJ2018300590-1	62509682	9376452300	0.969795	0.914042	0.55501	62064500	8930307534	0.979213	0.929615	0.553408	0.717742	150	0.02448
DTJ2018303839-1	229507624	34426143600	0.98234	0.939475	0.604197	225566080	31225816156	0.987139	0.949576	0.610142	0.854978	150	0.02464
DTJ2018301747-1	265315922	39797388300	0.976595	0.93224	0.461931	253318576	33710355626	0.983943	0.946717	0.459246	0.59314	150	0.02481
DTJ2018303517-1	420800744	63120111600	0.98664	0.9474	0.411295	408182312	58207909258	0.990728	0.957746	0.407872	0.499643	150	0.02489
DTJ2018300110-1	648127190	97219078500	0.9739	0.92083	0.4222	640557776	93095518574	0.980333	0.932239	0.421564	0.718372	150	0.02491
DTJ2018303744-1	453894950	68084242500	0.98087	0.937193	0.42162	439321592	61560166220	0.986287	0.948759	0.41765	0.711065	150	0.02505
DTJ2018301698-1	104068392	15610258800	0.976793	0.932978	0.523274	101122150	12934087733	0.984564	0.948116	0.527784	0.604518	150	0.02508
DTJ2018301937-1	208898218	31334732700	0.982191	0.943565	0.558182	204976660	26938629889	0.98808	0.955552	0.56366	0.846458	150	0.02531
DTJ2018302401-1	288155854	43223378100	0.984973	0.940767	0.425345	278639770	38633378200	0.990305	0.953536	0.419449	0.28977	150	0.02539
DTJ2018301696-1	597817584	89672637600	0.979171	0.937145	0.447738	579566194	78513862869	0.985342	0.949204	0.443409	0.670837	150	0.02546
DTJ2018301990-1	315622950	47343442500	0.984388	0.944217	0.502723	308701736	43497286212	0.988776	0.954143	0.502812	0.833266	150	0.02556
DTJ2018302500-1	144926762	21739014300	0.976915	0.927583	0.511744	140896714	19093199018	0.983974	0.941622	0.510578	0.696364	150	0.0258
DTJ2018301798-1	594540264	89181039600	0.984541	0.944338	0.424057	578676460	79977544156	0.989252	0.954757	0.418039	0.725017	150	0.02591
DTJ2018301722-1	844991636	126749000000	0.97918	0.937312	0.45271	818822758	109495000000	0.985181	0.949281	0.447038	0.703618	150	0.02624
DTJ2018303154-1	592674290	88901143500	0.986556	0.945475	0.413944	576108462	81495965087	0.990538	0.95552	0.409914	0.478344	150	0.02625
DTJ2018300598-1	106079520	15911928000	0.976605	0.928468	0.604157	104863812	15293302970	0.98319	0.94044	0.603196	0.781203	150	0.02681
DTJ2018302651-1	109854890	16478233500	0.972794	0.915964	0.495142	104147924	14486007930	0.980432	0.931681	0.494305	0.122235	150	0.02685
DTJ2018302780-1	214063406	32109510900	0.971452	0.920436	0.493444	209481228	28271597691	0.980663	0.93703	0.490828	0.788303	150	0.02685
DTJ2018303236-1	469697280	70454592000	0.984672	0.939671	0.4263	454632056	65075177733	0.989242	0.95111	0.423984	0.739012	150	0.02689
DTJ2018302490-1	396125400	59418810000	0.986345	0.951562	0.425456	387553058	54371890043	0.990441	0.960638	0.420981	0.343198	150	0.02698
DTJ2018302047-1	281603926	42240588900	0.971951	0.91657	0.606934	270509920	37402455572	0.979579	0.931557	0.61158	0.736858	150	0.02708
DTJ2018301769-1	116532388	17479858200	0.970848	0.920449	0.542725	111615768	13953947987	0.981481	0.940661	0.548395	0.573156	150	0.02709
DTJ2018301741-1	288104774	43215716100	0.974585	0.929125	0.526194	277217758	35410488720	0.983775	0.946625	0.53002	0.643854	150	0.02723
DTJ2018300197-1	544469010	81670351500	0.986272	0.950296	0.430082	540242064	79692722937	0.990131	0.958099	0.429784	0.877935	150	0.02741
DTJ2018302026-1	731522626	109728000000	0.980546	0.936513	0.41736	698742704	97628050416	0.986507	0.949432	0.412395	0.308805	150	0.02754
DTJ2018301735-1	213188558	31978283700	0.980303	0.941006	0.518019	208132786	27014356188	0.987331	0.955022	0.521226	0.688623	150	0.02781
DTJ2018302458-1	190628124	28594218600	0.98462	0.946017	0.509202	186250074	26147363014	0.98904	0.955608	0.508767	0.676596	150	0.02781
DTJ2018301977-1	86576050	12986407500	0.986295	0.9507	0.478672	84874558	11636317061	0.990295	0.959722	0.476238	0.599808	150	0.02782
DTJ2018301739-1	255957378	38393606700	0.973196	0.925863	0.528735	245246848	30920503472	0.982902	0.944591	0.532112	0.545172	150	0.02784
DTJ2018300232-1	563122818	84468422700	0.98629	0.951669	0.424135	558703308	82519449392	0.990048	0.959258	0.423572	0.879546	150	0.02799
DTJ2018300183-1	424428452	63664267800	0.986585	0.950158	0.417247	420260130	62063718018	0.990485	0.958377	0.416761	0.477195	150	0.02816
DTJ2018300660-1	821902566	123285000000	0.98106	0.937699	0.423183	814947312	119232000000	0.986606	0.948076	0.422618	0.738248	150	0.02854
DTJ2018303779-1	294128632	44119294800	0.986627	0.952428	0.475307	289715528	36351420399	0.991743	0.963219	0.46902	0.837512	150	0.0295
DTJ2018300711-1	539808142	80971221300	0.986514	0.949545	0.430675	530298092	78182885288	0.990406	0.957787	0.430619	0.770734	150	0.02953
DTJ2018301851-1	395437218	59315582700	0.984044	0.941807	0.425386	383516680	53534096134	0.988881	0.95286	0.420156	0.678896	150	0.02975
DTJ2018301973-1	1090225810	163534000000	0.98503	0.947295	0.437162	1060002430	144962000000	0.989517	0.95721	0.431793	0.64237	150	0.02981
DTJ2018301669-1	135288576	20293286400	0.97557	0.927625	0.429345	128723128	16969785705	0.983613	0.943505	0.42097	0.585253	150	0.02992
DTJ2018303677-1	431095434	64664315100	0.980808	0.939985	0.42429	420865146	55395832652	0.987136	0.952571	0.41533	0.359017	150	0.03003
DTJ2018301988-1	181222984	27183447600	0.979533	0.933693	0.60531	177150054	24749524782	0.985092	0.945137	0.610724	0.78733	150	0.03012
DTJ2018300592-1	60061484	9009222600	0.975539	0.927215	0.600289	59731262	8682913564	0.982816	0.939797	0.599052	0.702224	150	0.03018
DTJ2018300659-1	472110632	70816594800	0.981298	0.939028	0.477421	469004152	68706193861	0.986675	0.9488	0.476475	0.834534	150	0.03066
DTJ2018301705-1	422127184	63319077600	0.974815	0.927205	0.444687	401375468	52908813351	0.982954	0.943146	0.438337	0.495522	150	0.03114
DTJ2018302050-1	289939484	43490922600	0.973658	0.919775	0.608369	279728950	38797159973	0.980898	0.934185	0.613669	0.750869	150	0.03118
DTJ2018301658-1	264257406	39638610900	0.977299	0.931231	0.431509	254195514	34395552846	0.984108	0.944662	0.425008	0.450675	150	0.03145
DTJ2018301759-1	434537328	65180599200	0.986363	0.951663	0.429185	425781060	58202860604	0.990453	0.960421	0.422605	0.40284	150	0.03152
DTJ2018301726-1	133261042	19989156300	0.970091	0.915797	0.5244	126617304	16754635665	0.979392	0.933796	0.52802	0.539887	150	0.03195
DTJ2018301711-1	235115682	35267352300	0.978283	0.936591	0.487473	228943456	29796070055	0.985132	0.949887	0.48506	0.66294	150	0.0321
DTJ2018303676-1	537904532	80685679800	0.984022	0.949565	0.438646	528526372	68160633304	0.989375	0.960543	0.430073	0.509124	150	0.03228
DTJ2018302502-1	446750606	67012590900	0.987623	0.954846	0.464868	438699680	59146473846	0.991438	0.963301	0.460678	0.576387	150	0.03232
DTJ2018301856-1	69027886	10354182900	0.983885	0.946199	0.539614	67628336	9067087460	0.98879	0.956459	0.543696	0.774907	150	0.03235
DTJ2018300112-1	95885440	14382816000	0.970319	0.915731	0.522361	95178286	13772973744	0.978033	0.928611	0.520619	0.754616	150	0.03285
DTJ2018300589-1	652751434	97912715100	0.975834	0.924916	0.42261	646413496	93840391664	0.983074	0.937463	0.421601	0.742332	150	0.03289
DTJ2018302005-1	109466928	16420039200	0.979724	0.934003	0.58158	106944130	14839673908	0.985528	0.946053	0.58581	0.77574	150	0.03291
DTJ2018302769-1	221168050	33175207500	0.976437	0.930998	0.546163	217296222	28445088199	0.984691	0.946844	0.550289	0.786197	150	0.03368
DTJ2018302898-1	227772860	34165929000	0.976326	0.927167	0.591919	223214292	30693547146	0.983278	0.940693	0.597093	0.796572	150	0.03368
DTJ2018303531-1	219437192	32915578800	0.9789	0.937702	0.41766	215150204	29999544798	0.985633	0.950309	0.412807	0.709394	150	0.03373
DTJ2018301729-1	76512256	11476838400	0.972516	0.920504	0.522488	73039886	9405590785	0.981557	0.938351	0.524798	0.5541	150	0.03396
DTJ1028302064-1	62513092	9376963800	0.974192	0.92468	0.527049	60297322	8066615403	0.981729	0.939462	0.529204	0.421853	150	0.03398
DTJ2018300120-1	124045334	18606800100	0.969053	0.913244	0.531733	123107194	17784953604	0.977087	0.926588	0.529912	0.757912	150	0.03398
DTJ2018300554-1	62894932	9434239800	0.978391	0.932132	0.568742	62534402	9124795050	0.984744	0.943336	0.567629	0.717164	150	0.03398
DTJ2018303488-1	588962296	88344344400	0.985748	0.946268	0.421443	574644106	81719966568	0.989992	0.956182	0.417973	0.797825	150	0.03446
DTJ2018302511-1	60028674	9004301100	0.982982	0.941705	0.597396	58877726	8097846611	0.98752	0.951546	0.603478	0.472019	150	0.03503
DTJ2018303485-1	941160020	141174000000	0.986126	0.948624	0.412678	912976238	129404000000	0.990131	0.958134	0.40905	0.696655	150	0.03514
DTJ2018300667-1	7561114	1134167100	0.967546	0.908618	0.59326	7502066	1074976422	0.977904	0.925701	0.592084	0.342	150	0.03545
DTJ2018301728-1	178846180	26826927000	0.972072	0.919513	0.507914	170062996	23014475637	0.980303	0.93562	0.509176	0.528567	150	0.03563
DTJ2018302503-1	139694868	20954230200	0.982403	0.943019	0.544794	136746216	18956074644	0.987433	0.953284	0.546349	0.555289	150	0.03591
DTJ2018301676-1	121255628	18188344200	0.978036	0.934192	0.447336	117129946	15463482890	0.985438	0.948712	0.439278	0.682635	150	0.03615
DTJ2018302460-1	573937480	86090622000	0.987542	0.954538	0.457339	562629670	77801340428	0.991257	0.96273	0.454466	0.69164	150	0.0364
DTJ2018300532-1	554008256	83101238400	0.972909	0.918327	0.42045	547308894	78996989591	0.981221	0.932885	0.419587	0.750526	150	0.03654
DTJ2018301989-1	187863844	28179576600	0.982173	0.940347	0.567274	184313586	25717562499	0.987159	0.95084	0.570183	0.784187	150	0.03658
DTJ2018302779-1	274682626	41202393900	0.977084	0.93339	0.433674	268955862	36004519030	0.984472	0.947249	0.428025	0.528524	150	0.03665
DTJ2018301775-1	255623418	38343512700	0.983776	0.941534	0.428666	248536236	34647476479	0.988584	0.952206	0.424068	0.291293	150	0.03674
DTJ2018300661-1	27978400	4196760000	0.976313	0.928327	0.575404	27819912	4047467790	0.983342	0.940601	0.57418	0.538544	150	0.0369
DTJ2018301706-1	107911280	16186692000	0.969884	0.915628	0.511542	102385468	13523751102	0.979312	0.933645	0.512168	0.569327	150	0.03694
DTJ2018300218-1	486935184	73040277600	0.98433	0.946637	0.436167	483055892	71169487691	0.988745	0.955237	0.435655	0.701928	150	0.03709
DTJ2018303083-1	501102240	75165336000	0.980213	0.93078	0.419945	482448982	68062652404	0.986069	0.944014	0.41665	0.67107	150	0.03758
DTJ2018300121-1	221890890	33283633500	0.973411	0.921356	0.445527	219687580	31918155951	0.980131	0.932926	0.444397	0.759742	150	0.03791
DTJ2018302986-1	440050608	66007591200	0.98055	0.937551	0.419505	429428200	59376790123	0.986516	0.9497	0.41436	0.382938	150	0.03792
DTJ2018303103-1	192869606	28930440900	0.986506	0.944151	0.355106	186663418	26738434347	0.990427	0.954535	0.350726	0.772932	150	0.03792
DTJ2018303156-1	348132728	52219909200	0.978352	0.931253	0.412608	335252412	47209160021	0.984468	0.94394	0.409389	0.653222	150	0.038
DTJ2018301764-1	310891992	46633798800	0.983777	0.941428	0.429294	302401758	42132807147	0.988415	0.951828	0.424079	0.442547	150	0.03801
DTJ2018300647-1	29438518	4415777700	0.967397	0.909238	0.599182	29249154	4195649411	0.977549	0.92575	0.597733	0.432205	150	0.03806
DTJ2018303669-1	630174646	94526196900	0.981695	0.943919	0.447554	617782290	80108165485	0.987942	0.956355	0.43798	0.639906	150	0.03808
DTJ2018300691-1	308112372	46216855800	0.977423	0.924668	0.417041	304044768	44175878732	0.98438	0.938144	0.416541	0.313158	150	0.03834
DTJ2018300649-1	13871106	2080665900	0.967068	0.909402	0.582208	13773478	1972564292	0.977565	0.926603	0.580489	0.360759	150	0.03842
DTJ2018303293-1	266447356	39967103400	0.981576	0.935264	0.414558	255450248	36422369223	0.987215	0.94834	0.412084	0.260829	150	0.03863
DTJ2018302983-1	190005174	28500776100	0.978982	0.934758	0.45108	185140710	25643797556	0.985573	0.947631	0.448184	0.624621	150	0.03867
DTJ2018300652-1	457525094	68628764100	0.978083	0.926173	0.412649	451509010	65672595211	0.984807	0.939303	0.412129	0.455106	150	0.03948
DTJ2018303045-1	184975322	27746298300	0.978748	0.930334	0.413876	177706028	25217956038	0.984773	0.94338	0.411474	0.289943	150	0.03963
DTJ2018302013-1	511437512	76715626800	0.980624	0.937835	0.460508	491963806	67099368144	0.98654	0.950169	0.458209	0.706726	150	0.03972
DTJ2018300914-1	517892372	77683855800	0.985142	0.945082	0.436144	507517578	74836022738	0.989133	0.954441	0.436357	0.847153	150	0.03993
DTJ2018301913-1	250709520	37606428000	0.983021	0.939983	0.42164	240290030	33641521335	0.98833	0.952238	0.416846	0.227916	150	0.04001
DTJ2018300105-1	449705586	67455837900	0.972603	0.91849	0.430918	444330908	64453538928	0.9794	0.930433	0.429976	0.799493	150	0.04007
DTJ2018300710-1	475179810	71276971500	0.985977	0.947517	0.437027	467990786	68965465154	0.99036	0.955995	0.436655	0.716743	150	0.04049
DTJ2018302492-1	385310176	57796526400	0.984683	0.946078	0.434521	375787498	53000042726	0.989035	0.955826	0.431394	0.516897	150	0.04077
DTJ2018302782-1	319323400	47898510000	0.976317	0.931191	0.444935	312725246	41638249020	0.98384	0.945433	0.439646	0.648249	150	0.04114
DTJ2018301220-1	456185916	68427887400	0.981153	0.931029	0.546439	445274064	65048928810	0.986685	0.944129	0.546148	0.383963	150	0.04152
DTJ2018302001-1	840471788	126071000000	0.985868	0.949652	0.438647	817818026	112225000000	0.990291	0.959606	0.433657	0.691982	150	0.04155
DTJ2018301766-1	451136450	67670467500	0.987181	0.955473	0.444856	443558420	57713207845	0.991534	0.964631	0.436602	0.53255	150	0.04156
DTJ2018300097-1	526113886	78917082900	0.982665	0.939374	0.422096	520676816	76513603446	0.987289	0.948885	0.4217	0.615841	150	0.0418
DTJ2018302453-1	539971402	80995710300	0.98489	0.945694	0.428406	524306246	73479632997	0.989318	0.955667	0.425303	0.424153	150	0.04227
DTJ2018301765-1	254037036	38105555400	0.983906	0.941076	0.424091	246791280	34762829310	0.988486	0.951523	0.420679	0.247303	150	0.04231
DTJ2018301660-1	407584240	61137636000	0.977289	0.931128	0.447434	392185312	53214982449	0.983935	0.944296	0.442048	0.671765	150	0.04281
DTJ2018301773-1	591446494	88716974100	0.987638	0.959509	0.49114	584756542	72011263266	0.992787	0.97003	0.487708	0.753625	150	0.04304
DTJ2018302038-1	857518510	128628000000	0.974301	0.923535	0.439949	813188920	111797000000	0.98177	0.938418	0.437253	0.664429	150	0.04343
DTJ2018302034-1	461594452	69239167800	0.976345	0.927882	0.586421	446130834	61201358649	0.983034	0.941194	0.592323	0.759872	150	0.04364
DTJ2018301981-1	716900972	107535000000	0.985455	0.947684	0.430344	697195338	95246714034	0.990093	0.958224	0.424257	0.694356	150	0.04412
DTJ2018300404-1	423904072	63585610800	0.97443	0.917563	0.43281	411604746	59597305559	0.98145	0.93191	0.43277	0.792042	150	0.04426
DTJ2018301683-1	477719108	71657866200	0.974337	0.926298	0.427242	451113776	59821393567	0.982654	0.942485	0.417205	0.526983	150	0.0447
DTJ2018302015-1	471824658	70773698700	0.982995	0.944719	0.424696	455045928	62593709846	0.98842	0.956166	0.42026	0.414669	150	0.04491
DTJ2018301721-1	89453202	13417980300	0.975816	0.929188	0.530453	86571036	11398620436	0.98312	0.943699	0.534282	0.605289	150	0.04495
DTJ2018301636-1	400701994	60105299100	0.979525	0.93749	0.42029	387293426	51870147913	0.985644	0.949795	0.412003	0.351888	150	0.04506
DTJ2018300400-1	492415808	73862371200	0.985929	0.950088	0.426995	488451544	72110391458	0.989784	0.957892	0.426511	0.754056	150	0.04507
DTJ2018300960-1	315357984	47303697600	0.980005	0.933665	0.468466	309741750	45291782977	0.985355	0.943997	0.467958	0.802354	150	0.0456
DTJ2018302792-1	427448110	64117216500	0.977771	0.933333	0.433807	417265834	57750557746	0.984379	0.946021	0.430088	0.644777	150	0.04561
DTJ2018303430-1	724177302	108627000000	0.984885	0.944991	0.42052	700661094	98582240265	0.989335	0.955427	0.415895	0.516806	150	0.04567
DTJ2018300658-1	14276986	2141547900	0.978418	0.932464	0.537983	14188164	2070401258	0.984676	0.943568	0.536753	0.351574	150	0.04671
DTJ2018302037-1	231300542	34695081300	0.972132	0.917734	0.58675	222872356	30871786413	0.980033	0.932935	0.590166	0.744661	150	0.04758
DTJ2018301991-1	253636144	38045421600	0.980916	0.937621	0.602402	248696928	34611125032	0.986027	0.948172	0.60762	0.824886	150	0.04781
DTJ2018303067-1	395980106	59397015900	0.982489	0.937105	0.487723	384890386	54175640491	0.987594	0.948497	0.486669	0.707549	150	0.04784
DTJ2018301907-1	204706374	30705956100	0.986966	0.955441	0.488333	201064090	26845605228	0.991054	0.964206	0.486019	0.798736	150	0.04809
DTJ2018301749-1	251813372	37772005800	0.9708	0.916513	0.42428	235539476	32496198572	0.979631	0.93345	0.419516	0.140939	150	0.04814
DTJ2018302012-1	145442840	21816426000	0.97981	0.933492	0.607613	142386886	19867822768	0.985443	0.945233	0.612363	0.802919	150	0.04814
DTJ2018301902-1	191071822	28660773300	0.984297	0.947361	0.479969	186651336	25524972474	0.989031	0.957597	0.476443	0.8115	150	0.04852
DTJ2018300107-1	253660608	38049091200	0.970545	0.91564	0.485257	251312584	36362911728	0.978022	0.92837	0.483574	0.810878	150	0.04865
DTJ2018300098-1	101470860	15220629000	0.981742	0.939385	0.454238	100595724	14764266354	0.986827	0.949288	0.453263	0.645305	150	0.04891
DTJ2018301980-1	234705878	35205881700	0.97873	0.930443	0.605538	228944854	32331930921	0.98438	0.942225	0.608697	0.809303	150	0.04896
DTJ2018300185-1	596080518	89412077700	0.97433	0.921676	0.425199	589200990	85699423461	0.980631	0.93282	0.424471	0.737966	150	0.05084
DTJ2018303809-1	672906234	100936000000	0.98054	0.937526	0.431148	652464480	89961539438	0.986222	0.949335	0.42565	0.743624	150	0.05119
DTJ2018301716-1	369652814	55447922100	0.974093	0.92537	0.435738	349358278	46267527929	0.98213	0.941111	0.429431	0.309044	150	0.05121
DTJ2018300651-1	72772074	10915811100	0.978865	0.933229	0.557884	72306566	10557544797	0.985052	0.944275	0.556968	0.729829	150	0.05142
DTJ2018302036-1	262997512	39449626800	0.974306	0.92311	0.536731	252998590	34962523132	0.98171	0.937677	0.537913	0.740499	150	0.05175
DTJ2018303671-1	500152452	75022867800	0.978917	0.934763	0.428618	487081640	67781460685	0.985368	0.947411	0.4254	0.525869	150	0.05271
DTJ2018302488-1	286521448	42978217200	0.984628	0.947161	0.427802	279784946	38865149383	0.98917	0.956957	0.42245	0.313665	150	0.0533
DTJ2018301704-1	97567034	14635055100	0.97122	0.91923	0.51758	93145582	11932403532	0.981029	0.938223	0.518055	0.561302	150	0.05357
DTJ2018302781-1	379374814	56906222100	0.974828	0.926732	0.420583	370125548	50472392866	0.982667	0.941249	0.415217	0.418384	150	0.05389
DTJ2018300122-1	763756576	114563000000	0.974333	0.921541	0.421417	755279758	109860000000	0.980623	0.932631	0.420778	0.724781	150	0.05472
DTJ2018303529-1	252861402	37929210300	0.986938	0.949935	0.419564	247273192	34259371029	0.990946	0.959319	0.414013	0.778227	150	0.05515
DTJ2018302024-1	792665186	118900000000	0.980858	0.938929	0.499984	765912994	105184000000	0.986589	0.950757	0.499633	0.77438	150	0.05752
DTJ2018301615-1	65308970	9796345500	0.977403	0.931323	0.451489	63076788	8369088478	0.984563	0.945507	0.443817	0.642834	150	0.05753
DTJ2018303627-1	353774540	53066181000	0.979417	0.934657	0.410866	344712548	47361846405	0.985727	0.947356	0.405431	0.284151	150	0.0576
DTJ2018300125-1	170138406	25520760900	0.973952	0.921834	0.443592	168333820	24479907784	0.980367	0.932991	0.442742	0.769923	150	0.05803
DTJ2018303682-1	429574280	64436142000	0.982411	0.945693	0.435441	421463164	55322182432	0.988294	0.957271	0.426173	0.392374	150	0.05828
DTJ2018302022-1	158476130	23771419500	0.973298	0.920219	0.602935	152822664	21090454306	0.980604	0.934648	0.608847	0.751997	150	0.06003
DTJ2018303051-1	352312164	52846824600	0.985932	0.944326	0.444231	342581644	48345348196	0.990137	0.954609	0.441506	0.554735	150	0.06054
DTJ2018302035-1	485082546	72762381900	0.977067	0.929893	0.482876	466454932	63804694639	0.983667	0.94333	0.481576	0.720028	150	0.06099
DTJ2018302023-1	461634746	69245211900	0.980217	0.937315	0.507158	446719086	61854151922	0.986096	0.949427	0.50671	0.748556	150	0.06104
DTJ2018301031-1	645316724	96797508600	0.986193	0.949225	0.419546	633424970	93537565828	0.989854	0.9577	0.419725	0.63363	150	0.06126
DTJ2018301974-1	716561474	107484000000	0.983602	0.941473	0.426382	692030916	96596705662	0.988463	0.952568	0.422501	0.475801	150	0.06129
DTJ2018300421-1	635367862	95305179300	0.972696	0.917051	0.416161	627889282	90602431148	0.981032	0.931632	0.41538	0.712455	150	0.06168
DTJ2018303675-1	331182306	49677345900	0.979451	0.936094	0.425972	322711958	43356543074	0.985976	0.949061	0.417522	0.232385	150	0.06191
DTJ2018301038-1	493328748	73999312200	0.987728	0.954658	0.421827	485793344	71878567335	0.991103	0.962177	0.421942	0.832845	150	0.06224
DTJ2018302494-1	299409934	44911490100	0.984422	0.943297	0.422227	290883118	41156024122	0.989043	0.954015	0.418925	0.261677	150	0.06232
DTJ2018301770-1	248187156	37228073400	0.971575	0.919155	0.428404	233122644	31880879641	0.980139	0.935435	0.422766	0.280217	150	0.06243
DTJ2018301993-1	388090846	58213626900	0.984231	0.941989	0.420269	373893840	52256285502	0.989404	0.954182	0.415192	0.259626	150	0.06278
DTJ2018302025-1	183817828	27572674200	0.978204	0.930972	0.598777	178371664	24538823461	0.984299	0.943467	0.604982	0.754891	150	0.06366
DTJ2018302842-1	180822436	27123365400	0.975647	0.924502	0.48383	175894730	24049935004	0.983267	0.939257	0.483259	0.221118	150	0.06366
DTJ2018302618-1	119302418	17895362700	0.977833	0.926878	0.428536	114368802	15359999951	0.985053	0.941692	0.420302	0.264338	150	0.0646
DTJ2018301179-1	521695750	78254362500	0.9755	0.922803	0.420698	508388682	73610175902	0.982417	0.936404	0.420584	0.376401	150	0.06586
DTJ2018303043-1	309908068	46486210200	0.980254	0.936372	0.427081	299962314	41380154767	0.985968	0.948339	0.422791	0.682349	150	0.06597
DTJ2018301983-1	258653700	38798055000	0.98265	0.941739	0.523015	251834992	34826718116	0.987631	0.952431	0.524267	0.737233	150	0.06638
DTJ2018303143-1	370094498	55514174700	0.9778	0.928144	0.411051	354987702	50419469221	0.984061	0.941525	0.408414	0.387294	150	0.06665
DTJ2018303191-1	594506556	89175983400	0.984007	0.939762	0.414959	576929372	82496232910	0.988734	0.950973	0.412591	0.681398	150	0.06772
DTJ2018300793-1	444781500	66717225000	0.985334	0.944919	0.41759	439513354	64783245905	0.989438	0.953991	0.417328	0.451047	150	0.06788
DTJ2018300674-1	248732194	37309829100	0.977543	0.918576	0.441054	239460758	34882778969	0.984695	0.935501	0.441034	0.80351	150	0.06789
DTJ2018300610-1	1052227602	157834000000	0.983129	0.940508	0.430568	1027744850	150806000000	0.987941	0.950931	0.430508	0.760222	150	0.06857
DTJ2018301207-1	405536100	60830415000	0.978012	0.914583	0.500836	376980520	52441466387	0.985196	0.933421	0.501376	0.371333	150	0.0695
DTJ2018301723-1	465041838	69756275700	0.975135	0.928321	0.442241	441281136	58448453883	0.98296	0.943693	0.436363	0.539996	150	0.07168
DTJ2018300648-1	373088044	55963206600	0.975386	0.924246	0.419832	369202122	53538774298	0.982831	0.937216	0.418852	0.597389	150	0.07304
DTJ2018301684-1	133199490	19979923500	0.975369	0.927249	0.431937	126441200	16525311229	0.983996	0.944243	0.423356	0.565337	150	0.07314
DTJ2018303116-1	148753974	22313096100	0.98014	0.936271	0.424853	143964450	19914982591	0.985924	0.94837	0.419462	0.741593	150	0.07335
DTJ2018303115-1	191204740	28680711000	0.978245	0.929004	0.414818	183579502	25884073870	0.98455	0.942546	0.411221	0.292501	150	0.07446
DTJ2018300214-1	403067258	60460088700	0.971926	0.916725	0.431625	398142786	57673882624	0.979003	0.929102	0.431067	0.673522	150	0.07469
DTJ2018302003-1	56985810	8547871500	0.977608	0.928157	0.60075	55597688	7711684845	0.983876	0.94096	0.606155	0.734019	150	0.07473
DTJ2018301906-1	638094844	95714226600	0.98646	0.951876	0.420242	618967924	84588055719	0.990744	0.961567	0.412819	0.327234	150	0.07482
DTJ2018300828-1	482693394	72404009100	0.983525	0.941724	0.411272	477747832	70277958558	0.988129	0.950833	0.410817	0.833161	150	0.07485
DTJ2018301914-1	424770894	63715634100	0.987468	0.956236	0.440888	414461022	56441125610	0.991281	0.964731	0.43517	0.762197	150	0.07488
DTJ2018300203-1	445587286	66838092900	0.98495	0.944608	0.422282	440748948	64946262767	0.98913	0.953548	0.421935	0.536426	150	0.07522
DTJ2018303024-1	499709056	74956358400	0.983739	0.939617	0.487441	484654534	66210891878	0.988676	0.951282	0.487445	0.602838	150	0.07673
DTJ2018302734-1	272639406	40895910900	0.972834	0.921327	0.423425	265143196	36764506586	0.981165	0.936524	0.418831	0.568002	150	0.07753
DTJ2018301994-1	201693460	30254019000	0.977285	0.929753	0.607642	195866080	27030296953	0.983694	0.942653	0.613557	0.757192	150	0.07783
DTJ2018301813-1	767432294	115115000000	0.986882	0.955446	0.444768	754647662	94439971452	0.992008	0.966261	0.433009	0.802036	150	0.07946
DTJ2018301671-1	191406362	28710954300	0.975647	0.928074	0.432304	181837340	23851092400	0.983539	0.943697	0.423874	0.566926	150	0.08033
DTJ2018303781-1	743284976	111493000000	0.986186	0.95057	0.431312	727940386	94339368218	0.991065	0.961097	0.419775	0.759742	150	0.08095
DTJ2018301755-1	56326422	8448963300	0.969745	0.916772	0.54756	53845634	6845991860	0.980092	0.936384	0.555655	0.473615	150	0.08115
DTJ2018301668-1	496767922	74515188300	0.97546	0.928735	0.421677	470794162	62373681793	0.983379	0.944242	0.412938	0.554821	150	0.08277
DTJ2018301815-1	161410338	24211550700	0.986141	0.949594	0.446124	157874082	21401492826	0.990538	0.959322	0.441541	0.708041	150	0.08352
DTJ2018300971-1	305374754	45806213100	0.982882	0.93804	0.424985	297056950	43573602807	0.988055	0.949792	0.424936	0.666384	150	0.08371
DTJ2018301890-1	316887516	47533127400	0.987346	0.953591	0.423769	310494896	43386608252	0.990968	0.961804	0.418943	0.602633	150	0.08484
DTJ2018300666-1	402441414	60366212100	0.973673	0.919706	0.431029	397463706	57448145544	0.981832	0.934035	0.430033	0.794122	150	0.08632
DTJ2018301891-1	498671528	74800729200	0.986142	0.949372	0.416651	487276196	68813840056	0.989908	0.95792	0.411767	0.534307	150	0.08682
DTJ2018300102-1	360236336	54035450400	0.972362	0.91826	0.438157	356851004	51531221064	0.980624	0.932397	0.436978	0.793152	150	0.08793
DTJ2018303017-1	187335412	28100311800	0.978076	0.929849	0.491562	180858170	25580483426	0.984201	0.942675	0.491627	0.798161	150	0.08931
DTJ2018302021-1	589170174	88375526100	0.977883	0.930702	0.539171	567639862	77779437837	0.984353	0.943961	0.540546	0.761113	150	0.09081
DTJ2018302728-1	298538420	44780763000	0.975342	0.928967	0.427085	291909710	39672752431	0.983081	0.943246	0.421066	0.453973	150	0.09175
DTJ2018301979-1	278778682	41816802300	0.983438	0.942319	0.424548	267400086	36669885826	0.989276	0.955331	0.418259	0.500479	150	0.09176
DTJ2018301641-1	51447882	7717182300	0.977305	0.931493	0.480869	49650708	6462687272	0.984761	0.94663	0.479266	0.561302	150	0.09178
DTJ2018301666-1	103554926	15533238900	0.975998	0.929858	0.434577	98734456	12791299786	0.984369	0.946514	0.426449	0.577028	150	0.09221
DTJ2018301064-1	116001532	17400229800	0.984806	0.943397	0.431946	113503750	16694836350	0.989306	0.953219	0.431831	0.661319	150	0.09268
DTJ2018300401-1	100192300	15028845000	0.977533	0.923176	0.525165	92499130	11664120762	0.983898	0.939012	0.527526	0.693211	150	0.09371
DTJ2018301405-1	828446578	124267000000	0.941964	0.873404	0.513039	767943090	97301699433	0.978788	0.931753	0.502997	0.488047	150	0.09535
DTJ2018302733-1	211160030	31674004500	0.972948	0.921009	0.423186	205321402	28287737517	0.981329	0.936445	0.41845	0.304802	150	0.09578
DTJ2018301886-1	320405526	48060828900	0.986177	0.952524	0.449971	312122954	43338105178	0.990308	0.961528	0.44541	0.762991	150	0.09603
DTJ2018301446-1	449774048	67466107200	0.98294	0.931646	0.425206	421406070	57167463577	0.989268	0.947551	0.416215	0.411388	150	0.09871
DTJ2018301613-1	162606202	24390930300	0.976037	0.927807	0.429617	156175966	21010987771	0.983466	0.942457	0.422579	0.645275	150	0.09949
DTJ2018301614-1	78514704	11777205600	0.977485	0.929774	0.437455	75580072	10255503054	0.984233	0.943547	0.431682	0.642245	150	0.09974
DTJ2018300611-1	22916848	3437527200	0.980052	0.933701	0.592281	22486778	3293531208	0.985526	0.944647	0.591854	0.617484	150	0.1
DTJ2018303994-1	148188660	22228299000	0.981522	0.942304	0.466867	144852278	19245985660	0.987337	0.954083	0.463238	0.735715	150	0.10025
DTJ2018301908-1	194850812	29227621800	0.988272	0.959125	0.471927	191359766	24322456915	0.99246	0.968218	0.468183	0.76664	150	0.10151
DTJ2018300224-1	464912834	69736925100	0.985321	0.94724	0.416805	460341544	67893142716	0.989353	0.955649	0.416362	0.700309	150	0.1041
DTJ2018301071-1	455362990	68304448500	0.987744	0.954668	0.422243	448154268	66315009525	0.990976	0.96201	0.422427	0.598816	150	0.10513
DTJ2018301912-1	278753698	41813054700	0.987364	0.956166	0.446281	272572854	36132582758	0.991569	0.965252	0.439059	0.741524	150	0.106
DTJ2018300237-1	260245672	39036850800	0.983924	0.944215	0.42784	257876134	37964278806	0.988328	0.953081	0.427389	0.777966	150	0.10716
DTJ2018301911-1	174467886	26170182900	0.985306	0.946747	0.422451	168181474	23039778156	0.989933	0.957608	0.416249	0.133337	150	0.10802
DTJ2018303267-1	184940838	27741125700	0.982827	0.932146	0.485281	178239248	25521482519	0.98795	0.945133	0.48471	0.304267	150	0.10838
DTJ2018302886-1	268766244	40314936600	0.977134	0.929383	0.414138	261232584	36614260380	0.983953	0.942793	0.410701	0.371369	150	0.10999
DTJ2018301854-1	299027546	44854131900	0.984187	0.944019	0.419604	287672864	40104421101	0.989115	0.955431	0.415399	0.436074	150	0.11082
DTJ2018301763-1	170812502	25621875300	0.983181	0.93855	0.427243	165552666	22998080031	0.988257	0.950025	0.423081	0.124504	150	0.11114
DTJ2018300245-1	520048974	78007346100	0.985686	0.949247	0.424256	515470976	76079322680	0.989593	0.957212	0.423782	0.830207	150	0.11137
DTJ2018301718-1	306185498	45927824700	0.972188	0.919919	0.427661	287311458	38918337489	0.98057	0.936134	0.421259	0.16873	150	0.11197
DTJ2018302508-1	431798508	64769776200	0.984788	0.949025	0.431845	420165538	58386231324	0.988997	0.958118	0.427775	0.475865	150	0.1137
DTJ2018300254-1	458481070	68772160500	0.985195	0.948136	0.435299	454648708	67057344915	0.989289	0.956325	0.434815	0.733063	150	0.11447
DTJ2018300726-1	617295562	92594334300	0.986756	0.950276	0.424562	606203162	89592521656	0.990253	0.958533	0.424787	0.746351	150	0.11455
DTJ2018303246-1	314315192	47147278800	0.984553	0.938639	0.423963	303937294	43241564790	0.989308	0.950475	0.420863	0.341904	150	0.11469
DTJ2018301678-1	237429078	35614361700	0.981658	0.941842	0.44855	231104954	27803178985	0.989338	0.957613	0.438006	0.749269	150	0.11628
DTJ2018301768-1	273847580	41077137000	0.97251	0.921083	0.421545	257373294	35174476309	0.980723	0.936912	0.415194	0.172785	150	0.12113
DTJ2018300662-1	122222604	18333390600	0.979291	0.933156	0.47009	121183566	17683422967	0.985433	0.944536	0.469282	0.681589	150	0.12277
DTJ2018301776-1	343084330	51462649500	0.984877	0.945921	0.428008	334759642	45963315649	0.989394	0.955769	0.423478	0.318709	150	0.12333
DTJ2018302783-1	292970228	43945534200	0.976682	0.930778	0.424399	286457802	38738088037	0.984093	0.944938	0.417758	0.340595	150	0.12401
DTJ2018302790-1	332922110	49938316500	0.975406	0.927319	0.417383	324470080	44367889903	0.983084	0.941688	0.411699	0.311551	150	0.12401
DTJ2018301787-1	831078428	124662000000	0.98723	0.956921	0.440685	818118450	102357000000	0.992413	0.96741	0.429833	0.40877	150	0.12757
DTJ2018300126-1	594045462	89106819300	0.971431	0.915215	0.420747	586074702	84833931940	0.978499	0.927745	0.420218	0.646476	150	0.12902
DTJ2018301633-1	429726602	64458990300	0.981469	0.945592	0.454792	419744032	49986853766	0.989869	0.962184	0.44131	0.728224	150	0.13133
DTJ2018300686-1	519747226	77962083900	0.983058	0.940628	0.418468	507522432	74459768006	0.987982	0.951393	0.418358	0.611774	150	0.1315
DTJ2018301758-1	280047130	42007069500	0.972378	0.921432	0.426641	263665698	35746595799	0.980831	0.937595	0.419575	0.280384	150	0.13405
DTJ2018302459-1	273497068	41024560200	0.985072	0.945692	0.418086	265377068	37439617685	0.989474	0.955779	0.414159	0.191269	150	0.1378
DTJ2018302014-1	280706642	42105996300	0.974807	0.920054	0.418035	264386218	36734838105	0.982432	0.936146	0.414882	0.230861	150	0.13796
DTJ2018301070-1	170420960	25563144000	0.987384	0.953698	0.427381	167781132	24822342033	0.990624	0.961058	0.427541	0.707753	150	0.14272
DTJ2018300210-1	481597770	72239665500	0.986229	0.952512	0.436668	477969562	70597102563	0.990181	0.960212	0.43617	0.83571	150	0.14598
DTJ2018301644-1	53810408	8071561200	0.978309	0.934425	0.448285	51937350	6683131990	0.985875	0.94975	0.4418	0.567921	150	0.14881
DTJ2018301952-1	522410548	78361582200	0.983696	0.940936	0.413901	503244020	71102985627	0.98854	0.952337	0.409648	0.223462	150	0.14966
DTJ2018301598-1	484920732	72738109800	0.984604	0.94425	0.418424	472284106	65751511335	0.989209	0.954549	0.412817	0.508266	150	0.15597
DTJ2018300653-1	54755336	8213300400	0.976034	0.925639	0.581741	54366476	7900552464	0.983217	0.938455	0.580728	0.739276	150	0.15629
DTJ2018303050-1	243869898	36580484700	0.985746	0.94424	0.483554	237462110	32772138337	0.990053	0.954551	0.481609	0.761902	150	0.15811
DTJ2018300910-1	870783068	130617000000	0.985916	0.94802	0.426696	854766718	126172000000	0.989767	0.956831	0.426782	0.814704	150	0.16241
DTJ2018302988-1	21849810	3277471500	0.983104	0.944378	0.49808	21510848	2821254133	0.988889	0.95624	0.495121	0.395379	150	0.16271
DTJ2018303239-1	254492638	38173895700	0.982892	0.932114	0.487703	245459324	34819801883	0.988017	0.945106	0.486555	0.428621	150	0.16324
DTJ2018301473-1	486568998	72985349700	0.986421	0.950061	0.428498	478328738	70440036519	0.990525	0.959412	0.428421	0.637996	150	0.16349
DTJ2018303168-1	398110312	59716546800	0.980158	0.936619	0.417797	385474582	53435243883	0.985906	0.948541	0.412494	0.746772	150	0.16477
DTJ2018302821-1	328609608	49291441200	0.980378	0.933111	0.380614	318053278	44719810771	0.98642	0.946242	0.375101	0.562722	150	0.16657
DTJ2018301892-1	98059902	14708985300	0.985637	0.948418	0.459096	95992960	13382873987	0.989773	0.957577	0.456133	0.704969	150	0.16687
DTJ2018303137-1	489676758	73451513700	0.982413	0.936749	0.418107	470053788	66952569274	0.987591	0.948952	0.415358	0.417936	150	0.16816
DTJ2018302628-1	426170784	63925617600	0.976722	0.928588	0.416573	405151276	55902249348	0.983725	0.942599	0.410664	0.32315	150	0.16887
DTJ2018303165-1	432366358	64854953700	0.98042	0.936748	0.414873	418181218	58978322003	0.985887	0.948294	0.411623	0.764501	150	0.17147
DTJ2018301403-1	216377748	32456662200	0.987047	0.95734	0.587059	209173140	27416014588	0.99173	0.966539	0.59773	0.801985	150	0.17185
DTJ2018301479-1	452775078	67916261700	0.984742	0.943715	0.419105	444061384	65194980094	0.989362	0.954393	0.419171	0.391685	150	0.17427
DTJ2018301904-1	531836448	79775467200	0.986874	0.953504	0.423006	516839182	70806327825	0.990784	0.962374	0.416241	0.337197	150	0.17511
DTJ2018301387-1	278664634	41799695100	0.986701	0.954285	0.532783	276094312	40741049525	0.990467	0.961839	0.532372	0.806238	150	0.17624
DTJ2018302004-1	293756362	44063454300	0.983883	0.943799	0.422766	283235992	39067241878	0.989428	0.956139	0.417933	0.49745	150	0.17863
DTJ2018303281-1	281890960	42283644000	0.983689	0.937645	0.41959	272758338	38823077520	0.988718	0.949812	0.416824	0.34385	150	0.18209
DTJ2018303136-1	586630252	87994537800	0.983778	0.941874	0.421284	565648224	80041435210	0.988526	0.952885	0.417563	0.500733	150	0.18454
DTJ2018302987-1	239575278	35936291700	0.979502	0.935441	0.421435	233769618	32409078769	0.985741	0.947869	0.415822	0.377599	150	0.18706
DTJ2018302870-1	208502266	31275339900	0.978635	0.933378	0.420116	203156942	27968318661	0.985066	0.946193	0.4158	0.489529	150	0.18708
DTJ2018303047-1	288206480	43230972000	0.981409	0.939878	0.408376	279449918	39087714923	0.986796	0.951131	0.40347	0.375647	150	0.18993
DTJ2018302516-1	251072430	37660864500	0.985923	0.94773	0.425299	244851454	34031323986	0.990324	0.958002	0.420596	0.712009	150	0.19221
DTJ2018301404-1	354848534	53227280100	0.977131	0.935277	0.565866	339001718	44259323862	0.986036	0.951801	0.573119	0.592177	150	0.19332
DTJ2018301795-1	640380916	96057137400	0.984394	0.943743	0.422526	623140296	85684459656	0.989189	0.954352	0.415789	0.645974	150	0.197
DTJ2018300100-1	290117688	43517653200	0.971636	0.916068	0.423659	287149032	41397287742	0.980172	0.930743	0.422831	0.469588	150	0.20022
DTJ2018301901-1	396371086	59455662900	0.984622	0.946183	0.418007	382788204	53642377522	0.989101	0.956313	0.413579	0.441229	150	0.20626
DTJ2018301905-1	241635196	36245279400	0.986539	0.950718	0.437875	235259064	32376619496	0.99059	0.960087	0.433439	0.804705	150	0.20875
DTJ2018301396-1	71238542	10685781300	0.987705	0.957327	0.594835	68331458	8735953335	0.992128	0.96649	0.607228	0.630005	150	0.21111
DTJ2018300957-1	455604044	68340606600	0.979268	0.931289	0.437386	446234924	65133853566	0.984815	0.94215	0.437313	0.797922	150	0.21275
DTJ2018302880-1	219937526	32990628900	0.977049	0.929416	0.436357	214127958	30077987233	0.983814	0.942648	0.43403	0.464448	150	0.21616
DTJ2018302833-1	349852374	52477856100	0.975744	0.926738	0.413875	339703542	46969267459	0.983145	0.940982	0.408969	0.518314	150	0.2177
DTJ2018301098-1	635881332	95382199800	0.988078	0.955565	0.425985	627008108	92824577846	0.991426	0.962776	0.425962	0.827916	150	0.22157
DTJ2018301898-1	299410754	44911613100	0.988968	0.960959	0.444475	295316948	38506197053	0.992414	0.96844	0.437069	0.725297	150	0.22244
DTJ2018302989-1	402957220	60443583000	0.980549	0.937728	0.422365	393438204	53251286177	0.986786	0.950396	0.414449	0.367236	150	0.22288
DTJ2018301393-1	32679758	4901963700	0.983872	0.945507	0.584265	31515956	4207455037	0.988887	0.955327	0.593269	0.631341	150	0.22322
DTJ2018302389-1	331644538	49746680700	0.982652	0.933322	0.426869	319405858	44930157260	0.988176	0.946614	0.423657	0.180117	150	0.22529
DTJ2018302970-1	355163558	53274533700	0.97821	0.931018	0.422041	345445722	48125862639	0.984945	0.944424	0.41732	0.441884	150	0.22965
DTJ2018301855-1	281826082	42273912300	0.984466	0.945003	0.423451	271551152	37913276577	0.989377	0.956313	0.418765	0.541271	150	0.23
DTJ2018301915-1	331495512	49724326800	0.983933	0.942331	0.417233	318078708	44151640477	0.988919	0.954035	0.412463	0.181005	150	0.23002
DTJ2018302033-1	699118836	104868000000	0.981491	0.939454	0.420016	670773668	93756255664	0.987216	0.951724	0.415747	0.274591	150	0.23103
DTJ2018303044-1	352634972	52895245800	0.983291	0.944449	0.415226	343740622	46797627026	0.988297	0.955093	0.408015	0.463642	150	0.23765
DTJ2018303516-1	301791408	45268711200	0.987553	0.950762	0.410178	293543230	41866468585	0.991263	0.960179	0.40702	0.568706	150	0.24163
DTJ2018301398-1	366323598	54948539700	0.989266	0.96124	0.537504	353582738	46404269752	0.992944	0.96902	0.541996	0.816224	150	0.24662
DTJ2018301610-1	263799736	39569960400	0.97873	0.935025	0.430824	254953526	34240497431	0.985276	0.947949	0.422839	0.591912	150	0.24863
DTJ2018300677-1	490153200	73522980000	0.974565	0.919247	0.42116	476748824	68953917777	0.981592	0.933258	0.421133	0.488238	150	0.27328
DTJ2018300970-1	45968958	6895343700	0.983858	0.942735	0.45409	44994668	6612610634	0.988519	0.95281	0.453824	0.662859	150	0.27334
DTJ2018301197-1	289740366	43461054900	0.976723	0.922637	0.415287	281997264	40982058378	0.983221	0.935949	0.415154	0.206055	150	0.2889
DTJ2018301594-1	285673392	42851008800	0.9723	0.920715	0.419812	268518388	36845039563	0.980599	0.936663	0.413691	0.351991	150	0.29763
DTJ2018302394-1	246273746	36941061900	0.985862	0.944929	0.440219	239145006	33931337236	0.990285	0.955772	0.437623	0.281899	150	0.29966
DTJ2018301186-1	268875154	40331273100	0.975733	0.923139	0.423014	262013804	37985685386	0.982561	0.936597	0.422823	0.315745	150	0.30196
DTJ2018301896-1	264037262	39605589300	0.985534	0.946875	0.41921	257427784	35513245643	0.989653	0.956205	0.413389	0.118555	150	0.30301
DTJ2018301407-1	828446578	124267000000	0.941964	0.873404	0.513039	767943090	97301699433	0.978788	0.931753	0.502997	0.488047	150	0.31406
DTJ2018301067-1	291782022	43767303300	0.984063	0.941195	0.423484	285090176	41966015687	0.988519	0.951748	0.42371	0.195096	150	0.31465
DTJ2018301394-1	227455388	34118308200	0.984855	0.950216	0.580059	218876044	28622370930	0.989706	0.959621	0.591705	0.758075	150	0.32705
DTJ2018301411-1	116162696	17424404400	0.985844	0.95065	0.557239	114870276	16928868791	0.989735	0.958845	0.556749	0.749553	150	0.32811
DTJ2018301395-1	107238136	16085720400	0.988529	0.959107	0.585149	103172392	13500160371	0.99246	0.9674	0.5982	0.718573	150	0.32941
DTJ2018301889-1	270302220	40545333000	0.983595	0.938926	0.423505	261922834	37222191356	0.98833	0.950083	0.420415	0.754976	150	0.33118
DTJ2018301622-1	144287760	21643164000	0.977937	0.931946	0.424109	138834484	18695670569	0.984676	0.945488	0.417044	0.14701	150	0.33391
DTJ2018301392-1	1625455650	243818000000	0.986942	0.954107	0.489523	1563854316	208042000000	0.990974	0.962375	0.489148	0.87832	150	0.33906
DTJ2018301910-1	278814946	41822241900	0.98488	0.94523	0.419094	268294648	37534504583	0.989426	0.956086	0.41507	0.153792	150	0.33978
DTJ2018300211-1	368069038	55210355700	0.971615	0.915367	0.430886	363211338	52591629872	0.978674	0.927784	0.43053	0.65294	150	0.34607
DTJ2018302669-1	243883142	36582471300	0.974992	0.923982	0.435341	231492990	32656131761	0.981812	0.937664	0.43252	0.462556	150	0.34609
DTJ2018301410-1	85092756	12763913400	0.986493	0.953066	0.574498	84299582	12439371429	0.990256	0.960688	0.573987	0.727794	150	0.34699
DTJ2018301408-1	828446578	124267000000	0.941964	0.873404	0.513039	767943090	97301699433	0.978788	0.931753	0.502997	0.488047	150	0.34799
DTJ2018301388-1	191170354	28675553100	0.984974	0.948146	0.567306	188867690	27799245526	0.9891	0.956887	0.566671	0.808052	150	0.35007
DTJ2018300676-1	38079698	5711954700	0.979069	0.927626	0.544158	37143202	5438959233	0.984951	0.940546	0.543745	0.745319	150	0.35446
DTJ2018301506-1	1366379398	204957000000	0.987059	0.95257	0.451261	1311103078	178329000000	0.991287	0.9616	0.445638	0.839326	150	0.35973
DTJ2018301390-1	249481760	37422264000	0.983994	0.944995	0.578582	246377266	36214392937	0.988399	0.954258	0.577913	0.82223	150	0.36755
DTJ2018301917-1	460581266	69087189900	0.988437	0.957988	0.423026	452882646	62280457759	0.991792	0.965488	0.417714	0.634649	150	0.37378
DTJ2018301903-1	502842278	75426341700	0.988061	0.956942	0.42524	490168078	66592776491	0.99164	0.965113	0.418986	0.429372	150	0.3742
DTJ2018302883-1	281025904	42153885600	0.976412	0.927436	0.420314	272955904	38119823422	0.98355	0.941379	0.416249	0.39304	150	0.38185
DTJ2018302771-1	344558248	51683737200	0.974931	0.926233	0.421539	335777506	45702667520	0.982841	0.941072	0.414877	0.304576	150	0.38343
DTJ2018302476-1	184151062	27622659300	0.98159	0.932524	0.419444	177361946	24787943696	0.987517	0.945895	0.414529	0.185006	150	0.38503
DTJ2018301586-1	271433688	40715053200	0.976971	0.929969	0.433844	260652970	35924927884	0.983354	0.94274	0.429069	0.312933	150	0.38883
DTJ2018301899-1	463755824	69563373600	0.987842	0.956941	0.429391	455823374	61057760270	0.991672	0.965179	0.420838	0.448703	150	0.39979
DTJ2018301399-1	600910600	90136590000	0.989298	0.960503	0.468363	596324176	88298095266	0.992354	0.966577	0.46802	0.810833	150	0.40633
DTJ2018301401-1	203084162	30462624300	0.984537	0.946439	0.539775	200472840	29485187013	0.988812	0.955499	0.539194	0.802253	150	0.41835
DTJ2018300902-1	136857468	20528620200	0.970496	0.910519	0.403946	134504134	19309965398	0.97986	0.92734	0.403011	0.57514	150	0.4227
DTJ2018301897-1	72389498	10858424700	0.986131	0.947682	0.428198	70552312	9530308454	0.990463	0.957715	0.421299	0.0988928	150	0.42523
DTJ2018302514-1	250390756	37558613400	0.985111	0.944229	0.409171	243174278	34119178343	0.989769	0.955262	0.40373	0.485456	150	0.42594
DTJ2018302375-1	191382800	28707420000	0.98529	0.94477	0.428974	185690740	25923138486	0.990752	0.956994	0.425096	0.392888	150	0.43177
DTJ2018302818-1	249831656	37474748400	0.97909	0.935668	0.417273	243875172	33508750724	0.985539	0.948349	0.411856	0.32131	150	0.43195
DTJ2018301933-1	355773152	53365972800	0.975765	0.926227	0.425288	340237782	47361725108	0.982248	0.939205	0.421925	0.5478	150	0.45239
DTJ2018302499-1	244252442	36637866300	0.980376	0.931617	0.415094	235430478	33053764462	0.986403	0.945061	0.410562	0.176667	150	0.45993
DTJ2018303542-1	927159532	139074000000	0.983315	0.944793	0.423036	902160860	124556000000	0.988435	0.955484	0.4172	0.794783	150	0.46293
DTJ2018301543-1	217455090	32618263500	0.971018	0.919261	0.45888	209801732	28965294672	0.982402	0.940146	0.452701	0.441737	150	0.49442
DTJ2018302646-1	422609648	63391447200	0.974862	0.922889	0.413977	399135000	56084020238	0.98202	0.937417	0.410215	0.292668	150	0.4975
DTJ2018302865-1	403338186	60500727900	0.980499	0.938037	0.416765	394041206	54079228280	0.986443	0.950066	0.412164	0.51534	150	0.50032
DTJ2018301900-1	504873308	75730996200	0.988176	0.956796	0.428248	495933254	65859849540	0.991686	0.964579	0.418717	0.356856	150	0.50128
DTJ2018302814-1	566906356	85035953400	0.979426	0.937247	0.417096	554098594	75115411666	0.986074	0.950251	0.409307	0.448687	150	0.52529
DTJ2018301400-1	317251680	47587752000	0.985283	0.948771	0.535426	313566966	46183224367	0.989308	0.957202	0.534859	0.795263	150	0.52613
DTJ2018302111-1	386569892	57985483800	0.981341	0.936208	0.418392	373417398	51836607902	0.987425	0.949445	0.4135	0.183135	150	0.53067
DTJ2018301514-1	425362252	63804337800	0.985938	0.947402	0.431649	417447776	61420069741	0.990217	0.957391	0.431487	0.679784	150	0.53941
DTJ2018302391-1	385347900	57802185000	0.983614	0.937587	0.428077	372667904	52626217490	0.988563	0.949419	0.424576	0.256679	150	0.56069
DTJ2018303046-1	155589558	23338433700	0.978886	0.931714	0.418446	149834886	21019323159	0.985086	0.944837	0.414279	0.242533	150	0.56428
DTJ2018301391-1	106512050	15976807500	0.98617	0.951398	0.514028	102749228	13536489841	0.990465	0.960133	0.513789	0.784063	150	0.56794
DTJ2018302874-1	245124762	36768714300	0.977054	0.928829	0.41872	238089086	32740179631	0.984282	0.943042	0.413157	0.344621	150	0.57682
DTJ2018301397-1	242347290	36352093500	0.989307	0.960797	0.540629	232950338	30543775606	0.993032	0.969026	0.546621	0.795029	150	0.60961
DTJ2018301754-1	209031678	31354751700	0.972397	0.920802	0.421434	196383924	26634353470	0.980941	0.937247	0.414277	0.0978383	150	0.60994
DTJ2018303679-1	275354484	41303172600	0.981195	0.939939	0.417395	268419476	35899294891	0.987359	0.952494	0.408302	0.20655	150	0.61193
DTJ2018302527-1	163881058	24582158700	0.983387	0.940434	0.416124	158729194	22138382642	0.988636	0.952459	0.41063	0.182035	150	0.62716
DTJ2018301909-1	277641968	41646295200	0.985874	0.950306	0.434325	269124496	35237317621	0.990794	0.961134	0.425303	0.162834	150	0.63277
DTJ2018301895-1	207068140	31060221000	0.983852	0.940524	0.418559	200846944	27513676800	0.988867	0.952056	0.412148	0.136093	150	0.66249
DTJ2018302406-1	143220080	21483012000	0.985001	0.94006	0.424899	138261380	19391500357	0.989995	0.952567	0.420801	0.122836	150	0.68212
DTJ2018301451-1	816554870	122483000000	0.984839	0.945237	0.440604	802879022	117930000000	0.989357	0.955331	0.440665	0.787158	150	0.68242
DTJ2018301402-1	257930006	38689500900	0.986404	0.955238	0.588946	248877004	32119640279	0.991359	0.964986	0.601306	0.809702	150	0.68404
DTJ2018302881-1	226500084	33975012600	0.977394	0.930895	0.424303	220572348	30819251191	0.984259	0.944228	0.42021	0.324595	150	0.71193
DTJ2018302518-1	231086384	34662957600	0.983189	0.938802	0.419184	223650442	31566708848	0.98821	0.950566	0.415827	0.172837	150	0.7339
DTJ2018302234-1	424821928	63723289200	0.984984	0.946408	0.415833	414186706	56346923220	0.99037	0.957871	0.407483	0.327417	150	0.75166
DTJ2018301406-1	828446578	124267000000	0.941964	0.873404	0.513039	767943090	97301699433	0.978788	0.931753	0.502997	0.488047	150	0.79396
DTJ2018302629-1	235459306	35318895900	0.975481	0.92561	0.414415	223171908	31296279773	0.982473	0.939625	0.410528	0.304195	150	0.80671
DTJ2018302635-1	487951034	73192655100	0.977462	0.928631	0.417282	464481426	64463952066	0.98409	0.942241	0.411405	0.403753	150	0.8247
DTJ2018302698-1	514465430	77169814500	0.973935	0.924909	0.507011	504235838	67750106316	0.982064	0.939938	0.50709	0.794079	150	0.84366
DTJ2018302830-1	501758832	75263824800	0.977685	0.932064	0.416851	488633408	67290548940	0.984555	0.945372	0.411945	0.434547	150	0.86545
DTJ2018302041-1	259552538	38932880700	0.97399	0.91958	0.422811	244444366	33149478309	0.981944	0.935973	0.418103	0.243892	150	0.88065
DTJ2018302805-1	295266432	44289964800	0.980197	0.937738	0.414722	288529662	39414170638	0.986501	0.950372	0.407874	0.35831	150	0.90505
DTJ2018300407-1	935027828	140254000000	0.978097	0.928086	0.42385	924790762	134553000000	0.984744	0.940751	0.423389	0.652139	150	0.97086
DTJ2018302519-1	386593606	57989040900	0.984218	0.943431	0.416981	375473426	51994320398	0.989253	0.954761	0.411811	0.334063	150	0.97985
DTJ2018301893-1	512690776	76903616400	0.987896	0.957777	0.435732	504564808	64843439146	0.992021	0.966388	0.425201	0.550311	150	1.00166
DTJ2018303638-1	681374624	102206000000	0.981372	0.941958	0.419943	665957130	91167177106	0.987152	0.953418	0.413843	0.486406	150	1.04093
DTJ2018302660-1	318803182	47820477300	0.972981	0.918277	0.415917	299759016	42147052139	0.980704	0.933741	0.412859	0.255718	150	1.06323
DTJ2018302017-1	650033052	97504957800	0.979374	0.934463	0.45321	622648148	85050531675	0.985644	0.947585	0.451023	0.635995	150	1.0812
DTJ2018302390-1	413912660	62086899000	0.983557	0.936358	0.424743	399621920	56406005313	0.988591	0.948633	0.421322	0.231225	150	1.08337
DTJ2018301504-1	934782670	140217000000	0.959459	0.893727	0.453803	868252798	112282000000	0.976391	0.923819	0.44319	0.748212	150	1.09859
DTJ2018302748-1	239909856	35986478400	0.974778	0.926099	0.423829	233844724	32181009415	0.982664	0.940592	0.41935	0.374663	150	1.10875
DTJ2018301226-1	529094650	79364197500	0.975233	0.922668	0.429856	515934056	74678016639	0.982282	0.936378	0.429689	0.443691	150	1.11371
DTJ2018302387-1	159984318	23997647700	0.98482	0.948635	0.559473	157330424	21384342430	0.989262	0.958167	0.563321	0.667203	150	1.11917
DTJ2018300865-1	594513094	89176964100	0.976316	0.925786	0.419498	588007164	85783924106	0.982055	0.936027	0.419038	0.601412	150	1.14729
DTJ2018301434-1	426424106	63963615900	0.987824	0.954573	0.434321	420764094	62106758454	0.991434	0.962566	0.434252	0.82862	150	1.15343
DTJ2018302823-1	494562242	74184336300	0.976492	0.928484	0.422916	480546596	65842073853	0.983901	0.942889	0.418462	0.416805	150	1.16634
DTJ2018302388-1	503955326	75593298900	0.982749	0.933985	0.421517	485886160	68516379752	0.988053	0.946739	0.418841	0.233759	150	1.17061
DTJ2018300423-1	61306500	9195975000	0.971898	0.91711	0.446428	60680054	8748982899	0.98055	0.932004	0.445265	0.698392	150	1.17761
DTJ2018302399-1	257630782	38644617300	0.985879	0.948766	0.509415	252599160	35234951025	0.990083	0.958198	0.509495	0.638059	150	1.18856
DTJ2018303555-1	164617642	24692646300	0.968217	0.908097	0.632591	160228572	21845469236	0.977775	0.925741	0.639354	0.765396	150	1.24381
DTJ2018302007-1	255427842	38314176300	0.983197	0.941928	0.437368	244570342	33445607506	0.988957	0.954667	0.433666	0.651804	150	1.24798
DTJ2018302228-1	643965034	96594755100	0.983336	0.938788	0.416444	623986232	87444864701	0.988332	0.950317	0.412806	0.319566	150	1.24918
DTJ2018301389-1	272046714	40807007100	0.986537	0.953277	0.563795	269541946	39775602098	0.990197	0.960727	0.563237	0.806123	150	1.25596
DTJ2018301985-1	467794844	70169226600	0.983766	0.940556	0.422201	450152482	62531482290	0.98927	0.953262	0.417674	0.275216	150	1.2734
DTJ2018302654-1	435630366	65344554900	0.976495	0.927108	0.415758	413970132	57316157587	0.983514	0.941265	0.409827	0.312631	150	1.27398
DTJ2018302261-1	413217144	61982571600	0.98511	0.944141	0.419063	401872020	55431500522	0.989798	0.954987	0.413302	0.295562	150	1.27943
DTJ2018302645-1	387804646	58170696900	0.974823	0.922591	0.419612	365929308	51756641963	0.981921	0.937083	0.416957	0.320608	150	1.28511
DTJ2018303633-1	524489692	78673453800	0.977586	0.929929	0.414919	510096208	71279606777	0.984481	0.943532	0.410676	0.342935	150	1.30117
DTJ2018302869-1	242300586	36345087900	0.978086	0.933931	0.46143	237218396	32465290554	0.984808	0.946872	0.45781	0.674127	150	1.32196
DTJ2018302827-1	293847636	44077145400	0.976153	0.92897	0.4388	286417568	39508929991	0.98341	0.942777	0.434961	0.711895	150	1.34439
DTJ2018302639-1	206019504	30902925600	0.975566	0.924406	0.420155	195908810	27410578608	0.982669	0.938703	0.415518	0.178335	150	1.34635
DTJ2018302142-1	522170112	78325516800	0.982727	0.938335	0.455287	506740248	70633275080	0.987842	0.949725	0.452167	0.299135	150	1.35302
DTJ2018302664-1	473736316	71060447400	0.974695	0.922409	0.414894	448412484	62948447980	0.981889	0.936951	0.411415	0.324148	150	1.37974
DTJ2018302369-1	748346690	112252000000	0.98597	0.946452	0.419259	726934018	102539000000	0.990169	0.956472	0.415184	0.336088	150	1.3907
DTJ2018302051-1	306308922	45946338300	0.973844	0.921248	0.545938	293223296	40501894663	0.981097	0.935881	0.548893	0.703948	150	1.39481
DTJ2018301540-1	217455090	32618263500	0.971018	0.919261	0.45888	209801732	28965294672	0.982402	0.940146	0.452701	0.441737	150	1.41296
DTJ2018302363-1	343629764	51544464600	0.987728	0.953801	0.427324	336043890	47238349884	0.991426	0.962325	0.422859	0.314372	150	1.42553
DTJ2018302395-1	480959090	72143863500	0.987199	0.950524	0.433997	469188018	65999127878	0.991138	0.959993	0.430622	0.33768	150	1.42942
DTJ2018301530-1	751747006	112762000000	0.982483	0.931269	0.474482	706613192	95696538844	0.988518	0.945825	0.470225	0.820148	150	1.4304
DTJ2018301986-1	702525794	105379000000	0.983341	0.939959	0.418772	675549174	95795846811	0.988635	0.952288	0.415216	0.301941	150	1.45236
DTJ2018302882-1	147433018	22114952700	0.975734	0.925698	0.434705	143225202	20058704320	0.983027	0.939893	0.431743	0.60932	150	1.45723
DTJ2018302876-1	216036052	32405407800	0.97301	0.92183	0.55154	211681466	28973018175	0.980992	0.936627	0.552915	0.773312	150	1.47349
DTJ2018302305-1	1259773432	188966000000	0.985603	0.946887	0.417789	1219305342	171271000000	0.990048	0.957297	0.414037	0.503346	150	1.47688
DTJ2018302028-1	396739042	59510856300	0.978407	0.93241	0.560928	384189316	52179218259	0.984874	0.945529	0.565198	0.723287	150	1.50779
DTJ2018302427-1	158489672	23773450800	0.984258	0.945975	0.543576	155484446	21322517463	0.988831	0.955935	0.545067	0.616891	150	1.52696
DTJ2018302875-1	186508870	27976330500	0.97637	0.927685	0.423315	181246032	25456926036	0.983459	0.941442	0.42058	0.368711	150	1.53922
DTJ2018300485-1	30529380	4579407000	0.977834	0.930376	0.573458	30344894	4424229169	0.984308	0.941843	0.572421	0.65361	150	1.543
DTJ2018301996-1	539920870	80988130500	0.983926	0.941956	0.430698	521019642	73575652726	0.988983	0.953756	0.427065	0.545893	150	1.56884
DTJ2018301505-1	934334414	140150000000	0.959374	0.893516	0.455299	867805944	112184000000	0.976321	0.923604	0.444942	0.747488	150	1.57563
DTJ2018302859-1	171297766	25694664900	0.975794	0.925243	0.426514	166205258	23139675540	0.983222	0.939672	0.423039	0.413823	150	1.59589
DTJ2018302366-1	456934566	68540184900	0.986209	0.947592	0.420981	444349766	62967225837	0.990358	0.957426	0.417219	0.295121	150	1.60233
DTJ2018301409-1	725828402	108874000000	0.985996	0.951039	0.545806	717780208	105800000000	0.989847	0.959139	0.545229	0.834984	150	1.60434
DTJ2018302878-1	257005480	38550822000	0.977682	0.931974	0.439812	250718558	34601266884	0.98428	0.944864	0.436437	0.667028	150	1.60537
DTJ2018302858-1	257677844	38651676600	0.977456	0.930971	0.475199	251579612	34842810492	0.984335	0.944253	0.473288	0.555103	150	1.61597
DTJ2018302361-1	599870588	89980588200	0.989143	0.959274	0.450437	589817542	82420331511	0.99232	0.96656	0.447076	0.616566	150	1.6237
DTJ2018302873-1	242931522	36439728300	0.976234	0.929559	0.481374	237671778	32709589074	0.98334	0.943108	0.479299	0.787884	150	1.6302
DTJ2018300414-1	8959048	1343857200	0.969057	0.91159	0.49639	8871240	1273162041	0.978817	0.928096	0.494719	0.546015	150	1.65601
DTJ2018302879-1	222133662	33320049300	0.97606	0.929073	0.527098	217859006	29504192110	0.983286	0.942923	0.528239	0.787945	150	1.6571
DTJ2018303834-1	438388660	65758299000	0.984144	0.947495	0.557694	432450644	55918562528	0.989844	0.958959	0.563414	0.825295	150	1.66609
DTJ2018302367-1	420537558	63080633700	0.989287	0.960265	0.443776	413609042	57414411011	0.99252	0.967622	0.440615	0.496305	150	1.66836
DTJ2018302885-1	240281988	36042298200	0.975149	0.927285	0.509474	235211652	32349603706	0.982574	0.941163	0.508719	0.749601	150	1.69186
DTJ2018302340-1	283125434	42468815100	0.987911	0.956813	0.535927	279346418	39077233759	0.99123	0.964086	0.537617	0.693652	150	1.69532
DTJ2018302413-1	222834498	33425174700	0.985201	0.948569	0.551297	219764222	30456170608	0.989392	0.957448	0.554156	0.685722	150	1.69539
DTJ2018302412-1	264474992	39671248800	0.984989	0.948761	0.550958	260869982	35899240261	0.989237	0.957629	0.554601	0.683002	150	1.69864
DTJ2018302008-1	386722646	58008396900	0.982544	0.942658	0.538007	376777738	51238512281	0.988106	0.95427	0.539399	0.711649	150	1.70977
DTJ2018302275-1	337160234	50574035100	0.983213	0.939373	0.421269	327434698	45091263469	0.988414	0.950964	0.415527	0.153837	150	1.71087
DTJ2018302285-1	729321820	109398000000	0.985715	0.946081	0.423984	704765210	99167661009	0.990023	0.956477	0.419983	0.443175	150	1.71131
DTJ2018302887-1	291036792	43655518800	0.976647	0.931028	0.559902	286409808	37891825554	0.983794	0.944922	0.566169	0.817734	150	1.71815
DTJ2018302411-1	295508594	44326289100	0.985858	0.951485	0.535871	291743334	40303892120	0.9899	0.959971	0.538182	0.700355	150	1.71918
DTJ2018302042-1	605543580	90831537000	0.979646	0.93268	0.548706	586249074	80659966031	0.985225	0.9447	0.552601	0.764399	150	1.71982
DTJ2018302407-1	418407306	62761095900	0.987457	0.954062	0.492295	411137410	57066858821	0.991242	0.962637	0.490738	0.668573	150	1.72075
DTJ2018302421-1	219402434	32910365100	0.985815	0.947794	0.560213	215550730	30154053582	0.989908	0.957189	0.563803	0.685883	150	1.72428
DTJ2018303833-1	517871174	77680676100	0.985113	0.947678	0.543718	509638276	69455264774	0.989441	0.956899	0.547366	0.835389	150	1.73013
DTJ2018302396-1	179599200	26939880000	0.985352	0.946449	0.546461	176128566	24577095331	0.989505	0.955979	0.549376	0.634082	150	1.73159
DTJ2018303832-1	296744536	44511680400	0.983754	0.944411	0.554197	291749084	40475040164	0.988437	0.954262	0.556853	0.775132	150	1.74148
DTJ2018302380-1	240846560	36126984000	0.98807	0.953888	0.431818	235405502	33004473660	0.991774	0.962797	0.428427	0.293426	150	1.7523
DTJ2018302847-1	306841026	46026153900	0.975256	0.924676	0.511018	299470034	40975654434	0.982689	0.938956	0.511133	0.620079	150	1.75243
DTJ2018302884-1	372966388	55944958200	0.978125	0.933334	0.442563	364256382	50862147118	0.984553	0.945807	0.439169	0.632914	150	1.77194
DTJ2018302372-1	333087634	49963145100	0.987662	0.956461	0.52838	328350768	45741103990	0.991132	0.963942	0.529754	0.659758	150	1.77265
DTJ2018302039-1	396805604	59520840600	0.971016	0.915326	0.486308	374999824	50873696388	0.979303	0.931703	0.484995	0.659376	150	1.78399
DTJ2018301503-1	934630646	140195000000	0.959476	0.894019	0.456254	867396748	111708000000	0.976378	0.923963	0.445344	0.747754	150	1.7863
DTJ2018302384-1	260225294	39033794100	0.987124	0.95283	0.528226	255863552	35472371336	0.990926	0.961457	0.530105	0.640931	150	1.79547
DTJ2018302052-1	637760828	95664124200	0.978374	0.931748	0.549057	619109632	85170093515	0.984473	0.944233	0.552425	0.744085	150	1.798
DTJ2018302404-1	422452036	63367805400	0.988117	0.955992	0.486998	415717394	56834003546	0.991896	0.964541	0.484874	0.644475	150	1.80838
DTJ2018302364-1	331437218	49715582700	0.988518	0.957328	0.446258	325218566	45494635799	0.991929	0.965154	0.442869	0.480628	150	1.82477
DTJ2018302342-1	226601882	33990282300	0.986096	0.951336	0.550143	223028172	31253931088	0.989919	0.959498	0.55262	0.68167	150	1.82718
DTJ2018302429-1	429346568	64401985200	0.984919	0.945602	0.561639	421193032	59029375329	0.989267	0.955383	0.56364	0.762673	150	1.8378
DTJ2018302398-1	602682258	90402338700	0.986755	0.947672	0.425548	586173976	82984104006	0.990814	0.957777	0.422327	0.34184	150	1.84124
DTJ2018302374-1	289477416	43421612400	0.98689	0.953807	0.518971	284902940	39596853991	0.990628	0.961836	0.520131	0.664255	150	1.85509
DTJ2018301431-1	152210566	22831584900	0.984768	0.941299	0.417106	148350284	21775997702	0.989722	0.953447	0.417257	0.143874	150	1.87666
DTJ2018302378-1	233966286	35094942900	0.986134	0.952636	0.545439	230465858	31957442615	0.990074	0.96085	0.549183	0.666546	150	1.87691
DTJ2018301995-1	541265356	81189803400	0.981255	0.939598	0.537674	527062052	72142215702	0.986996	0.951332	0.540454	0.738781	150	1.87946
DTJ2018302362-1	155803270	23370490500	0.986222	0.952147	0.550015	153440190	21294326075	0.990047	0.960305	0.552987	0.628763	150	1.88298
DTJ2018302379-1	649252108	97387816200	0.988594	0.958044	0.446466	637751776	89509202579	0.992029	0.965688	0.442433	0.608388	150	1.88375
DTJ2018302349-1	607198456	91079768400	0.988127	0.957279	0.497141	597963914	83212235481	0.991687	0.965051	0.496055	0.728606	150	1.88795
DTJ2018301984-1	320677816	48101672400	0.980037	0.93508	0.563289	312288108	42832927687	0.985905	0.947292	0.566825	0.740164	150	1.89172
DTJ2018302359-1	535292108	80293816200	0.987647	0.955484	0.482118	526221080	73336312301	0.991295	0.963464	0.480525	0.694184	150	1.90655
DTJ2018302392-1	222722182	33408327300	0.984815	0.945471	0.566697	218606658	30320807440	0.989238	0.955392	0.570342	0.682306	150	1.92196
DTJ2018302824-1	192324010	28848601500	0.973652	0.922367	0.436315	186715200	25809325912	0.981967	0.937876	0.432586	0.623504	150	1.92699
DTJ2018302053-1	380032112	57004816800	0.974987	0.924107	0.557867	366663498	50298460506	0.982154	0.938252	0.562114	0.722687	150	1.94297
DTJ2018302351-1	343886498	51582974700	0.986086	0.951699	0.543191	338532352	47186869753	0.98999	0.960094	0.545264	0.701077	150	1.94708
DTJ2018302262-1	654009420	98101413000	0.983535	0.94107	0.418749	636757566	88424126771	0.988271	0.951549	0.41431	0.454514	150	1.95354
DTJ2018302871-1	212917096	31937564400	0.975744	0.928353	0.544498	208903538	28227612429	0.9829	0.941986	0.547135	0.782245	150	1.96163
DTJ2018302430-1	326744600	49011690000	0.985927	0.951259	0.554898	321044206	44210683473	0.990004	0.95993	0.559822	0.706959	150	1.96383
DTJ2018302400-1	280985730	42147859500	0.986498	0.949834	0.525494	275755296	38460204053	0.990392	0.958868	0.527884	0.658885	150	1.96716
DTJ2018302341-1	281447194	42217079100	0.986026	0.952382	0.562761	277583758	38570620109	0.989883	0.960424	0.565399	0.708923	150	1.97925
DTJ2018302877-1	483386154	72507923100	0.977919	0.934413	0.496393	474406412	64626621462	0.984442	0.946934	0.495853	0.803675	150	1.98528
DTJ2018301997-1	541814830	81272224500	0.982661	0.942617	0.552131	530118106	71290184261	0.988221	0.954321	0.557543	0.764355	150	1.98649
DTJ2018302373-1	308155180	46223277000	0.986332	0.952383	0.527081	303205762	42377067709	0.990286	0.960777	0.527798	0.69995	150	1.99422
DTJ2018302608-1	235694604	35354190600	0.976066	0.924771	0.413672	223888120	31451108124	0.983028	0.939143	0.409256	0.381514	150	1.99885
DTJ2018302226-1	365610126	54841518900	0.982902	0.936779	0.417763	353497264	49243057636	0.988285	0.949275	0.412475	0.15047	150	2.00364
DTJ2018302376-1	310185512	46527826800	0.986937	0.954492	0.510603	305285484	42400863712	0.99082	0.962744	0.511253	0.642278	150	2.01913
DTJ2018302122-1	497150358	74572553700	0.98526	0.946573	0.418636	484993150	67471576430	0.989859	0.956748	0.411932	0.264969	150	2.02044
DTJ2018302397-1	160360146	24054021900	0.980105	0.934703	0.546242	156350812	21596286420	0.98609	0.94723	0.547509	0.567903	150	2.03826
DTJ2018302368-1	422448850	63367327500	0.985845	0.951272	0.528768	415466930	57478993132	0.989821	0.959675	0.530437	0.714719	150	2.04162
DTJ2018302417-1	255489258	38323388700	0.984922	0.94835	0.548304	251891248	34868413260	0.9892	0.957361	0.550423	0.683038	150	2.06035
DTJ2018302432-1	269606356	40440953400	0.985171	0.948263	0.5516	264616774	36605248115	0.989441	0.957475	0.555253	0.675853	150	2.06697
DTJ2018302339-1	264695856	39704378400	0.985411	0.950193	0.555039	260604162	36162909159	0.989575	0.958808	0.558039	0.685367	150	2.07228
DTJ2018302357-1	396845196	59526779400	0.98706	0.954597	0.52784	390820060	54463426215	0.990716	0.962433	0.529099	0.699448	150	2.07633
DTJ2018302420-1	243897462	36584619300	0.985024	0.946106	0.560781	239316462	33381187948	0.989293	0.955663	0.564227	0.687225	150	2.07914
DTJ2018302352-1	283116594	42467489100	0.98602	0.951757	0.542443	278812212	38847162853	0.990064	0.960442	0.543537	0.674015	150	2.08376
DTJ2018302414-1	305803126	45870468900	0.986545	0.95157	0.534788	301859368	41499992663	0.990338	0.9599	0.538005	0.682011	150	2.09357
DTJ2018302355-1	212130944	31819641600	0.987782	0.956477	0.529607	209105000	28992912859	0.991284	0.964087	0.53184	0.615884	150	2.09874
DTJ2018302408-1	257642600	38646390000	0.986028	0.949926	0.530605	253067866	34846479270	0.990292	0.959342	0.531775	0.626335	150	2.10375
DTJ2018302377-1	364362044	54654306600	0.987762	0.956937	0.505009	358921192	49444689902	0.99144	0.964792	0.504487	0.645926	150	2.12634
DTJ2018302402-1	338731974	50809796100	0.986307	0.950099	0.514685	332310526	46232619832	0.990332	0.959257	0.515093	0.649745	150	2.141
DTJ2018302371-1	67968540	10195281000	0.985686	0.952733	0.450045	66596808	8876786630	0.990986	0.963496	0.44232	0.105093	150	2.14214
DTJ2018302405-1	184924146	27738621900	0.985915	0.948944	0.556025	181784494	24649767056	0.990043	0.958381	0.562085	0.619342	150	2.14625
DTJ2018302403-1	272733648	40910047200	0.985889	0.949385	0.512382	267654202	36937826654	0.990206	0.958901	0.512246	0.598456	150	2.15473
DTJ2018302347-1	49208596	7381289400	0.984597	0.949553	0.540475	48438550	6479254818	0.98989	0.9602	0.543757	0.409829	150	2.15646
DTJ2018302888-1	315426742	47314011300	0.976683	0.93016	0.552979	309611020	42543710208	0.983452	0.942981	0.555774	0.813828	150	2.15756
DTJ2018302422-1	261183732	39177559800	0.98705	0.95251	0.551409	257052352	35394371998	0.990743	0.960936	0.55536	0.658676	150	2.17173
DTJ2018302385-1	348895434	52334315100	0.987764	0.9547	0.502984	343090736	47411140046	0.991525	0.96324	0.502487	0.610743	150	2.17204
DTJ2018302348-1	229520132	34428019800	0.986872	0.954324	0.552414	226309404	31432013106	0.990466	0.961969	0.555852	0.65633	150	2.17301
DTJ2018302409-1	248771044	37315656600	0.9858	0.949482	0.543828	244404560	33772191975	0.990023	0.958804	0.5474	0.633628	150	2.17743
DTJ2018302410-1	284925122	42738768300	0.985228	0.949128	0.532011	280863950	38984277617	0.989453	0.958033	0.532536	0.673665	150	2.17749
DTJ2018302360-1	191899306	28784895900	0.9873	0.9554	0.551122	189249580	26397367509	0.990709	0.96273	0.554418	0.624403	150	2.1873
DTJ2018302425-1	224742518	33711377700	0.985698	0.949215	0.558593	220852656	30616659271	0.989899	0.958423	0.562978	0.634774	150	2.19023
DTJ2018302416-1	171968392	25795258800	0.984631	0.946968	0.548035	169438052	23543551445	0.989068	0.956301	0.550475	0.607186	150	2.20186
DTJ2018302889-1	149215830	22382374500	0.975804	0.927303	0.546688	146205614	20114539145	0.983147	0.941127	0.548957	0.784571	150	2.20292
DTJ2018302344-1	244064108	36609616200	0.985434	0.949593	0.545362	240031434	33595700452	0.989494	0.958202	0.547903	0.660605	150	2.20586
DTJ2018302423-1	240869498	36130424700	0.986096	0.949777	0.553882	236835666	32533726769	0.99041	0.959171	0.558103	0.619539	150	2.20802
DTJ2018302353-1	262817128	39422569200	0.987818	0.957169	0.549581	259431968	35998538878	0.991162	0.964361	0.553051	0.671029	150	2.21069
DTJ2018302891-1	184121832	27618274800	0.975453	0.926994	0.546637	180407986	24887264513	0.982832	0.940793	0.548999	0.790215	150	2.22851
DTJ2018302386-1	305554464	45833169600	0.987505	0.954424	0.518959	300757446	41408169233	0.991302	0.963055	0.520358	0.617698	150	2.26996
DTJ2018302612-1	317740446	47661066900	0.974926	0.922291	0.41361	301013312	42346990855	0.982151	0.93715	0.410217	0.304354	150	2.27735
DTJ2018302890-1	139917600	20987640000	0.974405	0.923379	0.548916	136866484	18935224079	0.982095	0.937952	0.550793	0.794162	150	2.28515
DTJ2018302350-1	247509092	37126363800	0.986663	0.952939	0.548784	243749934	34141336259	0.990303	0.960814	0.55075	0.67625	150	2.28557
DTJ2018302433-1	337063878	50559581700	0.984712	0.947817	0.555492	330590506	45716996249	0.989226	0.957247	0.559025	0.709506	150	2.3118
DTJ2018302532-1	327018692	49052803800	0.982423	0.93778	0.474777	317597852	45188868325	0.987272	0.948881	0.473168	0.677382	150	2.33286
DTJ2018302426-1	555558920	83333838000	0.986308	0.948995	0.553897	545721890	76112376481	0.990166	0.958022	0.55679	0.763645	150	2.3333
DTJ2018301588-1	294554330	44183149500	0.978514	0.934842	0.431425	284344408	38372834003	0.984721	0.94718	0.426245	0.579148	150	2.33651
DTJ2018302346-1	297927840	44689176000	0.986987	0.954889	0.538307	293763176	40713764909	0.990675	0.962598	0.54041	0.661258	150	2.33973
DTJ2018301349-1	513994732	77099209800	0.980887	0.924521	0.427719	478536458	64779216023	0.988027	0.942081	0.420368	0.422136	150	2.34584
DTJ2018302365-1	442317260	66347589000	0.985991	0.951445	0.541153	435038566	60280740652	0.990005	0.959916	0.544309	0.724121	150	2.35865
DTJ2018301549-1	54968742	8245311300	0.985851	0.949319	0.548249	52586358	7001706848	0.990117	0.958181	0.5546	0.737469	150	2.37064
DTJ2018302424-1	224428966	33664344900	0.985961	0.949352	0.548146	220483344	30725392716	0.989991	0.958433	0.550937	0.611016	150	2.37746
DTJ2018302419-1	256679434	38501915100	0.985406	0.947249	0.538643	251573988	35187305256	0.989663	0.956793	0.539875	0.65906	150	2.37788
DTJ2018302031-1	502353918	75353087700	0.980716	0.936951	0.417503	479778064	65316241088	0.986892	0.950378	0.411074	0.197036	150	2.39105
DTJ2018302418-1	239689176	35953376400	0.985926	0.948761	0.561221	235595730	32539070106	0.99002	0.957951	0.564528	0.641071	150	2.39492
DTJ2018302354-1	359784714	53967707100	0.987183	0.955295	0.543915	354727052	49181190676	0.990817	0.96306	0.546007	0.724893	150	2.40579
DTJ2018302382-1	69814112	10472116800	0.986827	0.953719	0.474606	68764882	9029909442	0.991929	0.96401	0.468948	0.207838	150	2.42695
DTJ2018302431-1	398197374	59729606100	0.984943	0.948653	0.54659	390750144	53797321847	0.989455	0.958072	0.549199	0.695463	150	2.43829
DTJ2018302415-1	264328140	39649221000	0.984658	0.947829	0.547912	260704132	35839292051	0.989248	0.957323	0.550189	0.651005	150	2.44812
DTJ2018302799-1	524515260	78677289000	0.978157	0.933526	0.425876	511832220	69960601949	0.984964	0.946849	0.419394	0.504963	150	2.45065
DTJ2018302245-1	854874604	128231000000	0.986212	0.950774	0.467636	839894634	115934000000	0.990087	0.95927	0.465272	0.822453	150	2.45596
DTJ2018302393-1	220272638	33040895700	0.984729	0.945582	0.560989	216234830	30099448748	0.989105	0.955388	0.565199	0.646372	150	2.48646
DTJ2018302356-1	216551176	32482676400	0.986507	0.9539	0.546189	213522416	29642203644	0.990483	0.962118	0.548255	0.600346	150	2.4981
DTJ2018302343-1	384606460	57690969000	0.986028	0.952001	0.546743	378827032	52597914920	0.989978	0.960247	0.549355	0.729683	150	2.52209
DTJ2018301508-1	662687864	99403179600	0.984267	0.942698	0.424808	649859768	95360448347	0.98903	0.953562	0.424688	0.620639	150	2.55775
DTJ2018301550-1	89282786	13392417900	0.985628	0.950534	0.581896	85305724	11012842592	0.990034	0.959226	0.59433	0.701981	150	2.57583
DTJ2018301561-1	324473350	48671002500	0.985814	0.952184	0.586454	311529910	41190296042	0.990531	0.961632	0.596515	0.82649	150	2.57958
DTJ2018302279-1	356393892	53459083800	0.984121	0.940861	0.416909	343861948	47573006119	0.989253	0.952808	0.411576	0.141192	150	2.60017
DTJ2018301476-1	178791216	26818682400	0.986719	0.950359	0.435466	175788528	25895580636	0.990942	0.959888	0.435387	0.790733	150	2.60266
DTJ2018302345-1	265351340	39802701000	0.985925	0.952381	0.557585	261697336	36296057725	0.98993	0.960693	0.560857	0.670424	150	2.62536
DTJ2018302843-1	294511960	44176794000	0.976709	0.928583	0.4302	286626304	40068081876	0.983796	0.942341	0.426278	0.596625	150	2.65154
DTJ2018300411-1	88233000	13234950000	0.98215	0.940471	0.440735	87552584	12835496224	0.987343	0.950084	0.440014	0.703381	150	2.67284
DTJ2018302132-1	395201782	59280267300	0.983818	0.940986	0.417505	383608058	53610677469	0.988825	0.952352	0.412241	0.221858	150	2.68409
DTJ2018301429-1	64542310	9681346500	0.985532	0.948949	0.572935	63695296	9381348467	0.989655	0.957816	0.572681	0.718266	150	2.73012
DTJ2018301511-1	236425654	35463848100	0.98594	0.949928	0.463957	233143120	34327200773	0.990049	0.95886	0.463776	0.807928	150	2.75538
DTJ2018302626-1	392480624	58872093600	0.978017	0.932697	0.428341	376549890	52289593245	0.984266	0.945381	0.4233	0.596418	150	2.86196
DTJ2018301281-1	367533152	55129972800	0.984177	0.941891	0.41728	360378766	52868480116	0.988921	0.952749	0.417346	0.580368	150	2.86355
DTJ2018302867-1	154191860	23128779000	0.982981	0.947809	0.423481	151622384	20562427320	0.988138	0.958078	0.416446	0.698302	150	2.89343
DTJ2018300292-1	475653888	71348083200	0.985773	0.949339	0.423039	471644782	69618803325	0.989623	0.957184	0.42262	0.571152	150	2.90094
DTJ2018302661-1	145093938	21764090700	0.97404	0.921883	0.416702	136927984	19368091543	0.981266	0.936273	0.413716	0.209375	150	2.91465
DTJ2018301496-1	133184476	19977671400	0.982778	0.942745	0.576501	127802510	16509439874	0.988283	0.953062	0.585914	0.824033	150	3.00636
DTJ2018301513-1	64444722	9666708300	0.983915	0.943222	0.557746	63418962	9316479345	0.988539	0.953398	0.557521	0.643374	150	3.02353
DTJ2018303631-1	758871886	113831000000	0.981161	0.941214	0.429974	743492548	99862124353	0.98713	0.953349	0.421843	0.619064	150	3.04465
DTJ2018301507-1	95747290	14362093500	0.985841	0.950554	0.562904	94767438	13970630836	0.989789	0.958645	0.562615	0.781462	150	3.04571
DTJ2018302526-1	329135216	49370282400	0.984178	0.943597	0.42022	319917814	45348127087	0.988748	0.954011	0.417381	0.467356	150	3.0721
DTJ2018301587-1	356315958	53447393700	0.979288	0.937192	0.439154	344780778	46098107775	0.985432	0.949436	0.432047	0.649695	150	3.07247
DTJ2018302796-1	220791524	33118728600	0.975079	0.923588	0.417888	213741748	29754695769	0.982807	0.938702	0.413885	0.314998	150	3.08586
DTJ2018302314-1	485626518	72843977700	0.986453	0.949763	0.415543	468407180	65655909183	0.990706	0.959806	0.41155	0.255704	150	3.0863
DTJ2018301428-1	777348770	116602000000	0.987024	0.953143	0.460215	767545114	113174000000	0.990849	0.961413	0.460028	0.84454	150	3.19296
DTJ2018301452-1	63954728	9593209200	0.983369	0.942858	0.57825	63112758	9267546362	0.987997	0.952614	0.577949	0.734725	150	3.19862
DTJ2018303626-1	109478158	16421723700	0.983647	0.94433	0.426544	107061872	14557862121	0.988896	0.955549	0.420105	0.224787	150	3.20219
DTJ2018302649-1	218501342	32775201300	0.975368	0.924695	0.411568	207626022	29271747021	0.982285	0.938597	0.407722	0.204153	150	3.24618
DTJ2018302849-1	424029418	63604412700	0.978484	0.934049	0.433096	414135326	56324143160	0.98521	0.947129	0.427611	0.588132	150	3.26242
DTJ2018302848-1	452725754	67908863100	0.978517	0.934717	0.469027	443097596	60154820160	0.985143	0.947508	0.466664	0.681325	150	3.27239
DTJ2018301595-1	77781344	11667201600	0.96956	0.915199	0.531156	73885858	9850365852	0.97885	0.932819	0.533176	0.611917	150	3.31118
DTJ2018302224-1	509742404	76461360600	0.985659	0.946879	0.423382	496847926	66697622366	0.990366	0.957429	0.416739	0.249929	150	3.33394
DTJ2018301551-1	150282978	22542446700	0.986587	0.951529	0.526721	144637064	18997698521	0.990673	0.960046	0.529699	0.72819	150	3.36084
DTJ2018302568-1	285856702	42878505300	0.976371	0.926877	0.414603	272123774	38215811702	0.98322	0.940892	0.411135	0.253173	150	3.41393
DTJ2018302627-1	230574180	34586127000	0.976703	0.928428	0.430729	220101382	30789235746	0.983244	0.941795	0.427414	0.544251	150	3.42369
DTJ2018302283-1	932403440	139861000000	0.983896	0.940076	0.420065	894922592	126331000000	0.988858	0.951927	0.416106	0.335354	150	3.4988
DTJ2018302273-1	542331210	81349681500	0.98102	0.933808	0.419895	525766770	73737660303	0.986409	0.945498	0.416379	0.330061	150	3.54031
DTJ2018302269-1	499871924	74980788600	0.984681	0.943703	0.420581	486056596	67596735426	0.989226	0.954101	0.416218	0.329603	150	3.54096
DTJ2018300378-1	519893798	77984069700	0.985142	0.948291	0.426613	515647024	76055304765	0.989226	0.956396	0.426113	0.615516	150	3.59411
DTJ2018302129-1	766518206	114978000000	0.984972	0.946163	0.428478	748017376	104678000000	0.989621	0.956286	0.423795	0.526103	150	3.63507
DTJ2018301560-1	230253056	34537958400	0.986082	0.950853	0.570997	220958794	29131744633	0.990245	0.959426	0.579916	0.827127	150	3.65132
DTJ2018302801-1	253822528	38073379200	0.977028	0.930977	0.418637	247116748	34002653984	0.984238	0.944834	0.412793	0.27101	150	3.66825
DTJ2018302105-1	603815052	90572257800	0.977166	0.929733	0.421739	583220452	80454474348	0.984663	0.944425	0.417551	0.528188	150	3.69808
DTJ2018302666-1	49357232	7403584800	0.9757	0.923261	0.422455	46961366	6414440525	0.983107	0.938423	0.415776	0.151122	150	3.69931
DTJ2018302663-1	508724974	76308746100	0.974101	0.922045	0.413913	479994476	67754540280	0.981405	0.936591	0.410393	0.346113	150	3.70431
DTJ2018302650-1	277728996	41659349400	0.975913	0.924614	0.41344	263912570	37044485597	0.982615	0.938681	0.410051	0.299337	150	3.71001
DTJ2018302615-1	234433026	35164953900	0.976393	0.927894	0.418681	223345252	31397741242	0.983044	0.941383	0.415696	0.362211	150	3.73329
DTJ2018300486-1	615303596	92295539400	0.977865	0.92594	0.417854	607872342	88384824219	0.984647	0.939043	0.41741	0.525966	150	3.73587
DTJ2018302241-1	477134352	71570152800	0.984182	0.943034	0.426641	465545704	65617162966	0.988579	0.952861	0.423486	0.515141	150	3.76147
DTJ2018301999-1	1005446140	150817000000	0.98437	0.943195	0.419915	969761124	135534000000	0.989515	0.955031	0.414864	0.423644	150	3.81039
DTJ2018302658-1	167546278	25131941700	0.972062	0.91934	0.532311	160818556	21948869457	0.980162	0.934896	0.534535	0.654772	150	3.82863
DTJ2018302857-1	250769800	37615470000	0.977598	0.931222	0.423574	244138572	33626811108	0.984567	0.944797	0.419395	0.466447	150	3.84622
DTJ2018302624-1	277303884	41595582600	0.977243	0.930667	0.42289	265242694	36625910109	0.983766	0.943915	0.41793	0.434609	150	4.02734
DTJ2018303610-1	240371594	36055739100	0.977693	0.934192	0.473426	235790002	32054301426	0.984323	0.946852	0.470976	0.751379	150	4.10057
DTJ2018303634-1	292003096	43800464400	0.978751	0.933536	0.412461	283850914	39599281729	0.985262	0.946466	0.408431	0.239921	150	4.14135
DTJ2018302582-1	189064134	28359620100	0.974586	0.923724	0.484614	180965838	25363004918	0.981653	0.937793	0.483657	0.734308	150	4.20559
DTJ2018302109-1	234072262	35110839300	0.975585	0.92762	0.495674	227408392	31750764316	0.983164	0.941933	0.495181	0.708681	150	4.22977
DTJ2018302140-1	592245208	88836781200	0.983381	0.941352	0.4262	575547002	80122146643	0.988546	0.952618	0.421347	0.425878	150	4.24044
DTJ2018302278-1	529030028	79354504200	0.985706	0.94707	0.41928	512650848	71877354641	0.990052	0.957311	0.414674	0.296869	150	4.31642
DTJ2018300419-1	262312962	39346944300	0.97955	0.932086	0.418495	259480418	37852674799	0.985655	0.94378	0.418017	0.709884	150	4.35576
DTJ2018302804-1	220999912	33149986800	0.974229	0.922567	0.416775	213983248	29849069879	0.982181	0.937833	0.412941	0.396278	150	4.43047
DTJ2018302619-1	219509924	32926488600	0.974773	0.923991	0.464902	209944420	29382550956	0.981909	0.938222	0.462667	0.726389	150	4.44688
DTJ2018303615-1	362999938	54449990700	0.980351	0.93783	0.500801	355569312	48538992912	0.986585	0.950271	0.499222	0.815435	150	4.45315
DTJ2018302274-1	567642004	85146300600	0.983159	0.940195	0.419429	552500192	76981117886	0.987887	0.950549	0.415534	0.367076	150	4.52542
DTJ2018301515-1	226792014	34018802100	0.987775	0.954673	0.462295	223626582	33006657145	0.991359	0.962828	0.46219	0.739057	150	4.53721
DTJ2018302579-1	179581752	26937262800	0.97436	0.924719	0.511706	172904692	24080134592	0.981585	0.938797	0.512034	0.721593	150	4.63593
DTJ2018302270-1	336222612	50433391800	0.981083	0.934484	0.42247	325972266	44848180188	0.986862	0.946776	0.416959	0.294872	150	4.66586
DTJ2018302135-1	764857264	114729000000	0.984877	0.945178	0.42319	745098318	104320000000	0.989385	0.955304	0.417955	0.446096	150	4.67549
DTJ2018302108-1	347029066	52054359900	0.981084	0.938499	0.495354	338207916	46577539209	0.986865	0.950275	0.494176	0.74979	150	4.72274
DTJ2018300557-1	37436064	5615409600	0.981364	0.9351	0.5519	34829164	4510668907	0.986681	0.947892	0.558743	0.646624	150	4.7232
DTJ2018302265-1	354579512	53186926800	0.984573	0.945391	0.425049	346631266	48382700345	0.988893	0.95487	0.420796	0.52071	150	4.73672
DTJ2018300410-1	17175306	2576295900	0.977835	0.929361	0.475865	17021164	2477689608	0.984556	0.941767	0.47484	0.748065	150	4.78427
DTJ2018302667-1	97121470	14568220500	0.971574	0.917399	0.511951	92783256	12908920443	0.979612	0.932856	0.512122	0.628651	150	4.79071
DTJ2018300394-1	468487606	70273140900	0.985891	0.950151	0.460974	465112958	68705699772	0.989688	0.957635	0.460502	0.808371	150	4.80055
DTJ2018302679-1	145814276	21872141400	0.974317	0.923806	0.491252	139662964	18950890680	0.981987	0.938976	0.48878	0.672177	150	4.8119
DTJ2018302020-1	882661794	132399000000	0.98098	0.939424	0.42977	847549348	116184000000	0.986953	0.951963	0.424072	0.529889	150	4.82411
DTJ2018302637-1	298908568	44836285200	0.979939	0.934811	0.479504	289778696	40255593248	0.986065	0.947674	0.476734	0.750194	150	4.84054
DTJ2018301541-1	217455090	32618263500	0.971018	0.919261	0.45888	209801732	28965294672	0.982402	0.940146	0.452701	0.441737	150	4.8756
DTJ2018300426-1	18063362	2709504300	0.976256	0.922595	0.612871	17658310	2572850852	0.982633	0.935668	0.612332	0.573438	150	4.87958
DTJ2018302684-1	230317534	34547630100	0.974309	0.924537	0.508012	220508632	30182136012	0.981735	0.938997	0.50807	0.714727	150	4.90845
DTJ2018301425-1	120411346	18061701900	0.985164	0.947368	0.527239	118854614	17490689934	0.989377	0.956386	0.527197	0.852426	150	4.95148
DTJ2018302620-1	164825796	24723869400	0.974872	0.925001	0.488466	158167582	21683538296	0.982203	0.939571	0.488715	0.708833	150	4.98874
DTJ2018302103-1	624663602	93699540300	0.980165	0.931787	0.420223	602773724	84047140546	0.98657	0.945594	0.416542	0.293149	150	5.04123
DTJ2018302032-1	629743912	94461586800	0.980836	0.938715	0.434048	604602580	83720625666	0.986879	0.951367	0.429718	0.480593	150	5.06148
DTJ2018302674-1	598807432	89821114800	0.976511	0.928602	0.457162	572060596	79598974586	0.983231	0.941978	0.454019	0.692256	150	5.07757
DTJ2018302611-1	393417540	59012631000	0.978252	0.93192	0.428634	377220514	52743083843	0.984465	0.944779	0.425598	0.674703	150	5.07893
DTJ2018302810-1	265050356	39757553400	0.976253	0.928969	0.42751	257965306	35760106261	0.983493	0.942828	0.423348	0.402329	150	5.0825
DTJ2018302685-1	312999658	46949948700	0.975626	0.925688	0.417931	296919064	41781663791	0.982622	0.939742	0.414731	0.389668	150	5.12899
DTJ2018302580-1	214347070	32152060500	0.975868	0.926806	0.514437	207228406	29108702894	0.982595	0.9401	0.514828	0.781012	150	5.13388
DTJ2018303630-1	147870214	22180532100	0.971858	0.919283	0.597374	145244682	19582811106	0.98069	0.935466	0.603379	0.798726	150	5.27292
DTJ2018301531-1	186663400	27999510000	0.984018	0.940981	0.586776	176312820	23156719480	0.988926	0.951738	0.598614	0.81133	150	5.28309
DTJ2018300409-1	794437186	119166000000	0.978884	0.929298	0.417101	785413660	114417000000	0.985256	0.94156	0.416667	0.819526	150	5.30726
DTJ2018303613-1	1023198838	153480000000	0.981978	0.944963	0.44146	1007222686	130545000000	0.987922	0.957039	0.430866	0.754848	150	5.34793
DTJ2018302673-1	191402590	28710388500	0.978143	0.931378	0.521418	185697890	25391870475	0.985101	0.945444	0.522078	0.742362	150	5.35339
DTJ2018302131-1	549455442	82418316300	0.985184	0.947598	0.493151	538720668	73720951166	0.989557	0.957095	0.492158	0.750946	150	5.3899
DTJ2018302159-1	432842864	64926429600	0.983188	0.942504	0.423011	420215062	57713827351	0.988814	0.954452	0.417039	0.344071	150	5.40928
DTJ2018302834-1	479564414	71934662100	0.976061	0.92879	0.437451	467032234	64792047890	0.983332	0.942589	0.433623	0.740192	150	5.44068
DTJ2018302809-1	255461166	38319174900	0.975891	0.929119	0.447076	249216328	34222684083	0.983361	0.943229	0.443761	0.660183	150	5.49495
DTJ2018303629-1	860168240	129025000000	0.983484	0.945486	0.443211	845527280	108950000000	0.988933	0.956954	0.432893	0.755325	150	5.51159
DTJ2018302533-1	397865160	59679774000	0.987112	0.95458	0.428482	390230316	54264794182	0.990775	0.962676	0.423576	0.627396	150	5.52265
DTJ2018303618-1	962541884	144381000000	0.979655	0.937847	0.448586	942862402	129497000000	0.985874	0.949915	0.444245	0.825447	150	5.54424
DTJ2018303620-1	220842876	33126431400	0.979101	0.935737	0.529053	216881374	29392303002	0.985717	0.948696	0.528742	0.786425	150	5.55398
DTJ2018303608-1	769733072	115460000000	0.987604	0.954992	0.450661	749397408	102705000000	0.991425	0.963731	0.446976	0.781089	150	5.57026
DTJ2018302622-1	113430028	17014504200	0.974203	0.92302	0.503192	109054752	14899952800	0.981847	0.938163	0.503704	0.68832	150	5.57273
DTJ2018302633-1	153371638	23005745700	0.974609	0.92456	0.517189	147272428	19968597713	0.981972	0.939176	0.518835	0.682691	150	5.58764
DTJ2018302617-1	56258322	8438748300	0.976542	0.926736	0.427139	53750098	7390458218	0.983613	0.941303	0.421057	0.55947	150	5.59879
DTJ2018302581-1	265503288	39825493200	0.976585	0.929192	0.465877	255120640	35506014565	0.983228	0.942498	0.463213	0.746117	150	5.59911
DTJ2018302656-1	124595678	18689351700	0.973902	0.923192	0.501515	119347490	16438423075	0.981396	0.937926	0.501584	0.676059	150	5.60811
DTJ2018300427-1	10085514	1512827100	0.979199	0.928084	0.558115	9838362	1438059233	0.984956	0.940446	0.557791	0.544814	150	5.62445
DTJ2018302630-1	130447856	19567178400	0.973737	0.922855	0.480453	124674666	17112946208	0.98149	0.938061	0.479001	0.651424	150	5.639
DTJ2018301252-1	402748052	60412207800	0.977169	0.926882	0.417694	392853126	57141561236	0.983327	0.939146	0.417757	0.455496	150	5.66139
DTJ2018301222-1	217442302	32616345300	0.976589	0.9261	0.458329	212425166	30781011374	0.98325	0.939287	0.458392	0.668651	150	5.66173
DTJ2018303637-1	397196566	59579484900	0.982491	0.94505	0.424207	388949778	51488004670	0.988079	0.956374	0.416866	0.419997	150	5.67294
DTJ2018302680-1	161918764	24287814600	0.973209	0.921463	0.51814	155192042	21373500848	0.980921	0.936499	0.519283	0.697974	150	5.68101
DTJ2018302606-1	458175274	68726291100	0.97646	0.927468	0.429302	436947292	61584867119	0.983166	0.94112	0.426226	0.589716	150	5.70463
DTJ2018302634-1	132034470	19805170500	0.973918	0.923366	0.507763	126586702	17283488656	0.981636	0.938443	0.507553	0.670909	150	5.71176
DTJ2018302079-1	339720326	50958048900	0.978634	0.935051	0.468577	330703278	45243734623	0.985535	0.948514	0.466289	0.696824	150	5.74928
DTJ2018302653-1	98297024	14744553600	0.972112	0.919148	0.508184	94058380	12995416931	0.980149	0.934615	0.508465	0.673504	150	5.79928
DTJ2018302097-1	493704456	74055668400	0.981669	0.938404	0.422368	479557508	66979204912	0.987509	0.950734	0.417956	0.238201	150	5.80195
DTJ2018302530-1	336071844	50410776600	0.983075	0.940829	0.427197	326293228	46154178358	0.987966	0.951785	0.424088	0.505152	150	5.81855
DTJ2018302623-1	668983554	100348000000	0.976616	0.929716	0.467271	643035074	88251799947	0.98344	0.943201	0.464774	0.748123	150	5.86495
DTJ2018302817-1	198994042	29849106300	0.975972	0.927596	0.419757	193334314	26812142106	0.983479	0.942203	0.414576	0.349174	150	5.87864
DTJ2018302070-1	513099024	76964853600	0.980039	0.933678	0.50117	500399232	69847103165	0.986182	0.946513	0.501122	0.785878	150	5.90697
DTJ2018302668-1	307970650	46195597500	0.974628	0.923394	0.418999	291991950	41456361635	0.981677	0.937437	0.416389	0.51875	150	5.90707
DTJ2018303609-1	128202250	19230337500	0.983083	0.946549	0.589005	125776714	16873000549	0.9882	0.956781	0.598691	0.763942	150	5.90837
DTJ2018302554-1	540925564	81138834600	0.976955	0.929494	0.424614	516746424	72793193213	0.983451	0.942635	0.420881	0.658757	150	5.93058
DTJ2018302636-1	303927070	45589060500	0.979541	0.933614	0.476493	294188834	41158289106	0.985588	0.946257	0.474701	0.759589	150	5.98516
DTJ2018302068-1	214900664	32235099600	0.976148	0.929112	0.507163	209169666	28986586034	0.983534	0.943137	0.506838	0.735025	150	5.99818
DTJ2018302222-1	469334856	70400228400	0.984478	0.94127	0.419724	455193662	63674554585	0.989469	0.952847	0.414724	0.237722	150	6.0047
DTJ2018302655-1	47078870	7061830500	0.97707	0.92821	0.433542	45031532	6068884370	0.984561	0.943255	0.425493	0.17694	150	6.04768
DTJ2018302117-1	1015905768	152386000000	0.984317	0.94498	0.502668	993823442	136816000000	0.989069	0.955173	0.501801	0.781413	150	6.09012
DTJ2018302574-1	426389820	63958473000	0.975957	0.927386	0.455972	408191674	57357151928	0.982626	0.940709	0.454284	0.743321	150	6.11354
DTJ2018302638-1	212909556	31936433400	0.97982	0.934732	0.510348	206796444	28647679143	0.98576	0.947077	0.510704	0.739584	150	6.11712
DTJ2018302621-1	180633350	27095002500	0.974408	0.924692	0.492799	173665592	23658493748	0.98206	0.939666	0.491469	0.707472	150	6.14538
DTJ2018302126-1	569880134	85482020100	0.981438	0.936087	0.50557	555687954	77749036652	0.986996	0.947797	0.504665	0.755447	150	6.1656
DTJ2018302614-1	106449916	15967487400	0.973475	0.922622	0.512172	102368224	13940025161	0.981311	0.937908	0.513171	0.655087	150	6.18284
DTJ2018303561-1	630902990	94635448500	0.973488	0.923983	0.427731	615272148	85385608319	0.98145	0.938459	0.423524	0.703307	150	6.18401
DTJ2018300416-1	11991616	1798742400	0.971486	0.915037	0.487292	11882930	1714024133	0.980095	0.929636	0.485747	0.636907	150	6.24448
DTJ2018303621-1	307220880	46083132000	0.983394	0.946338	0.461121	302272312	38916279733	0.988812	0.957647	0.454178	0.718796	150	6.26118
DTJ2018302230-1	360310892	54046633800	0.983467	0.940234	0.417542	350515328	48561030808	0.988422	0.95124	0.412779	0.277016	150	6.2792
DTJ2018303552-1	155348370	23302255500	0.974986	0.926578	0.569075	152508772	20685240296	0.982678	0.940933	0.57284	0.776676	150	6.31849
DTJ2018302082-1	401324806	60198720900	0.97383	0.923812	0.512106	386230986	53079869832	0.981929	0.939237	0.512212	0.690541	150	6.33042
DTJ2018302610-1	197410114	29611517100	0.974673	0.923762	0.45401	188651260	26436756634	0.981991	0.93834	0.452124	0.679149	150	6.34208
DTJ2018302585-1	308252948	46237942200	0.976039	0.927311	0.45872	295201492	41374965353	0.982703	0.940674	0.456985	0.731266	150	6.3441
DTJ2018303093-1	441561420	66234213000	0.979924	0.934847	0.421422	426573888	60211437232	0.985591	0.946873	0.418713	0.692901	150	6.35648
DTJ2018302120-1	560322436	84048365400	0.98235	0.93879	0.4904	546643846	75994870310	0.9877	0.950148	0.489723	0.743163	150	6.41813
DTJ2018302171-1	513214864	76982229600	0.982949	0.943542	0.505762	502721814	67152501693	0.988566	0.955293	0.505549	0.769937	150	6.44743
DTJ2018302631-1	41656160	6248424000	0.975141	0.924431	0.446646	39667662	5428268528	0.982591	0.939445	0.442839	0.620863	150	6.45259
DTJ2018302138-1	300600308	45090046200	0.983764	0.943861	0.508486	294751722	40307885669	0.988678	0.954227	0.508599	0.710527	150	6.46643
DTJ2018302128-1	623988520	93598278000	0.982673	0.941696	0.513567	610860054	83395417143	0.988208	0.952999	0.513235	0.722385	150	6.48341
DTJ2018302280-1	452243564	67836534600	0.98495	0.945056	0.419344	437184364	61311871724	0.989588	0.955767	0.414527	0.280114	150	6.49655
DTJ2018302133-1	447439328	67115899200	0.984742	0.944574	0.420954	435509178	60482440212	0.989427	0.955042	0.415253	0.237655	150	6.50803
DTJ2018302648-1	203462274	30519341100	0.974929	0.923855	0.472527	194734956	26863159707	0.982108	0.938374	0.470391	0.68894	150	6.53333
DTJ2018302670-1	170759924	25613988600	0.974152	0.923363	0.51837	163995578	22297595377	0.981728	0.938412	0.520035	0.697269	150	6.57828
DTJ2018302130-1	484421390	72663208500	0.984365	0.945709	0.514145	474790472	64106963031	0.989056	0.955722	0.516456	0.766774	150	6.58385
DTJ2018303076-1	594981910	89247286500	0.987307	0.947992	0.432047	579020110	77770763521	0.991406	0.958276	0.424267	0.731674	150	6.59208
DTJ2018302675-1	184764538	27714680700	0.977997	0.929667	0.502971	178704584	24762234484	0.98474	0.943533	0.501549	0.745454	150	6.59477
DTJ2018303641-1	307249142	46087371300	0.975793	0.92682	0.599438	301373538	40903971274	0.983349	0.94115	0.605588	0.848788	150	6.63674
DTJ2018303553-1	721108916	108166000000	0.981305	0.941056	0.464677	707361480	97070763360	0.986815	0.952164	0.461942	0.838123	150	6.63681
DTJ2018302531-1	255387902	38308185300	0.984613	0.946162	0.450109	249261700	35083697687	0.988908	0.955854	0.447694	0.689478	150	6.64023
DTJ2018302700-1	245887052	36883057800	0.977277	0.930815	0.529203	241077278	32694735804	0.984609	0.945109	0.530716	0.832687	150	6.65348
DTJ2018302681-1	240548268	36082240200	0.975157	0.926492	0.492422	230982152	31039003215	0.982822	0.941614	0.491367	0.713532	150	6.68991
DTJ2018302659-1	504597372	75689605800	0.976677	0.92942	0.44609	482220672	67081395520	0.98357	0.943131	0.443158	0.676619	150	6.77072
DTJ2018302295-1	183193720	27479058000	0.987022	0.953363	0.44103	179170914	23945812744	0.991464	0.962895	0.433082	0.263296	150	6.7816
DTJ2018303607-1	246604796	36990719400	0.984978	0.951309	0.542892	242154246	32325097163	0.989645	0.960772	0.547436	0.756626	150	6.84296
DTJ2018302671-1	210029568	31504435200	0.97401	0.922738	0.525009	202012996	27403286803	0.981793	0.93808	0.525825	0.697959	150	6.90582
DTJ2018302145-1	961752592	144263000000	0.984627	0.944724	0.430489	937476998	130617000000	0.989272	0.955035	0.42644	0.646469	150	6.91277
DTJ2018302220-1	720506146	108076000000	0.986055	0.947509	0.428695	701456192	96899781274	0.990707	0.958224	0.422913	0.580454	150	6.91979
DTJ2018302077-1	289094358	43364153700	0.974078	0.923462	0.517621	279936260	38140515550	0.982189	0.939206	0.518218	0.6794	150	6.95435
DTJ2018302104-1	318800270	47820040500	0.977492	0.930918	0.41799	308341876	43312550117	0.98471	0.944935	0.4138	0.322132	150	6.9637
DTJ2018302644-1	196321366	29448204900	0.974986	0.925146	0.438082	186293558	26155326343	0.982	0.939048	0.435405	0.56555	150	6.9713
DTJ2018302091-1	364364832	54654724800	0.97692	0.92989	0.430282	352219154	49129245680	0.984191	0.944034	0.427243	0.498026	150	6.97712
DTJ2018303617-1	415372622	62305893300	0.980204	0.936671	0.481583	406061584	55752032453	0.986451	0.949237	0.479478	0.828564	150	6.98627
DTJ2018302304-1	1235133480	185270000000	0.985825	0.948409	0.428345	1199418712	167005000000	0.990224	0.958521	0.422848	0.694755	150	7.02016
DTJ2018302141-1	254872662	38230899300	0.987875	0.954362	0.426596	249789022	33150529976	0.992245	0.964003	0.417248	0.604217	150	7.06712
DTJ2018302235-1	374262552	56139382800	0.984297	0.945419	0.439062	366204354	50769586904	0.988855	0.95511	0.435159	0.630106	150	7.07071
DTJ2018302062-1	451312232	67696834800	0.975804	0.926839	0.528885	435761984	60193472788	0.982831	0.940703	0.530875	0.67374	150	7.10392
DTJ2018302682-1	110703200	16605480000	0.975285	0.926132	0.536197	106795540	14008798390	0.982975	0.941472	0.53981	0.709753	150	7.10649
DTJ2018302084-1	416216204	62432430600	0.97588	0.929062	0.506392	401982880	55434796181	0.983214	0.943265	0.507347	0.67967	150	7.13817
DTJ2018302616-1	322685038	48402755700	0.977964	0.93168	0.450673	309957348	43239734193	0.984151	0.944352	0.447993	0.725054	150	7.13899
DTJ2018302118-1	389270162	58390524300	0.981712	0.939225	0.538666	381452550	52825775160	0.987071	0.950271	0.5415	0.769026	150	7.1415
DTJ2018303636-1	133706536	20055980400	0.980733	0.942558	0.496028	131464816	17217384230	0.986916	0.954545	0.494388	0.670105	150	7.14189
DTJ2018302080-1	429284744	64392711600	0.978162	0.93519	0.486363	418744028	56963812117	0.985358	0.949003	0.483902	0.72671	150	7.16535
DTJ2018302525-1	591284364	88692654600	0.985823	0.95053	0.45937	579919492	80072735611	0.990043	0.959835	0.454996	0.842724	150	7.16706
DTJ2018302139-1	466273432	69941014800	0.983277	0.940936	0.47554	454417154	63097002533	0.988251	0.951875	0.474807	0.698612	150	7.1773
DTJ2018302119-1	307702852	46155427800	0.982337	0.940038	0.510553	301081216	41780308127	0.987778	0.951312	0.510465	0.664644	150	7.1881
DTJ2018303606-1	157000644	23550096600	0.98351	0.946986	0.588701	154094148	20473613566	0.988364	0.957012	0.598628	0.755383	150	7.19838
DTJ2018303635-1	410245994	61536899100	0.979401	0.937896	0.454834	401506408	55444200632	0.985691	0.949885	0.450971	0.763848	150	7.22106
DTJ2018302134-1	442420740	66363111000	0.98412	0.942556	0.418202	430071566	60319518965	0.988943	0.953356	0.414355	0.235106	150	7.24807
DTJ2018302277-1	635296796	95294519400	0.985443	0.947027	0.428193	617310598	85868404772	0.989824	0.957041	0.423006	0.521985	150	7.24859
DTJ2018301998-1	324853888	48728083200	0.982561	0.941278	0.537607	317508170	43658177730	0.987831	0.952562	0.53992	0.788546	150	7.2675
DTJ2018302143-1	393412148	59011822200	0.984176	0.945359	0.51104	385314026	52776866375	0.988888	0.955422	0.510983	0.689385	150	7.27144
DTJ2018302061-1	754967570	113245000000	0.973239	0.921529	0.486706	719550468	98157583906	0.981137	0.936951	0.485115	0.660602	150	7.27515
DTJ2018302092-1	467599478	70139921700	0.979246	0.935441	0.525915	457539320	61986564215	0.985905	0.948531	0.527015	0.740853	150	7.27765
DTJ2018302137-1	271773370	40766005500	0.982303	0.939658	0.517599	265936026	37162048885	0.987384	0.950411	0.518548	0.69979	150	7.34226
DTJ2018302548-1	349102168	52365325200	0.977056	0.931088	0.471358	335902356	46267462669	0.983668	0.944261	0.469128	0.728164	150	7.35866
DTJ2018302584-1	136569836	20485475400	0.973769	0.923644	0.52214	131608214	18038530926	0.981567	0.938702	0.523161	0.727984	150	7.37148
DTJ2018302800-1	297554742	44633211300	0.976192	0.930284	0.486437	291192398	39871392779	0.983392	0.943843	0.485662	0.779341	150	7.37492
DTJ2018303554-1	155266350	23289952500	0.975897	0.928892	0.583485	152683028	20498455151	0.983225	0.942679	0.589266	0.801008	150	7.4072
DTJ2018302569-1	161657810	24248671500	0.973375	0.923061	0.556015	156155480	21465755708	0.980966	0.937536	0.557939	0.719639	150	7.43462
DTJ2018302701-1	55752782	8362917300	0.978395	0.934947	0.524737	54747154	7272380085	0.98598	0.949538	0.527401	0.816866	150	7.44405
DTJ2018302607-1	172812116	25921817400	0.978219	0.930234	0.515798	167528592	23292944514	0.984709	0.943671	0.515715	0.766873	150	7.44932
DTJ2018303560-1	203982512	30597376800	0.968489	0.9143	0.588013	200283204	26927218095	0.978612	0.932135	0.59367	0.813049	150	7.48933
DTJ2018303616-1	122584370	18387655500	0.975755	0.926589	0.597685	120215286	16309184991	0.983379	0.94129	0.604393	0.784417	150	7.51186
DTJ2018302081-1	357748612	53662291800	0.975527	0.927682	0.509115	345952520	47667704721	0.983144	0.942348	0.509701	0.706795	150	7.52446
DTJ2018302860-1	339779884	50966982600	0.977967	0.931797	0.425439	331038918	45816413678	0.984723	0.945018	0.421302	0.523925	150	7.53091
DTJ2018302136-1	642433970	96365095500	0.984005	0.942745	0.467462	625799650	88404001037	0.988645	0.953091	0.465869	0.722091	150	7.54518
DTJ2018302309-1	1312403500	196861000000	0.98531	0.947074	0.450881	1276739480	178033000000	0.989687	0.95702	0.448041	0.784731	150	7.54588
DTJ2018302009-1	172559858	25883978700	0.984276	0.946681	0.433628	165067216	22299276400	0.989429	0.957951	0.429178	0.362654	150	7.56244
DTJ2018302078-1	275900364	41385054600	0.973923	0.922934	0.510128	266680550	37050608828	0.981868	0.938388	0.509438	0.65757	150	7.56388
DTJ2018302067-1	314993176	47248976400	0.977067	0.933151	0.522733	307910696	41753268849	0.984503	0.94724	0.522258	0.755951	150	7.57147
DTJ2018302657-1	153514446	23027166900	0.97256	0.920646	0.528703	147543542	19912094869	0.980985	0.936781	0.530018	0.684781	150	7.57477
DTJ2018302625-1	133487326	20023098900	0.975974	0.928427	0.522794	128973522	17385920597	0.983116	0.94275	0.524573	0.701259	150	7.57491
DTJ2018302112-1	363372126	54505818900	0.9796	0.937253	0.426198	353399098	49209797442	0.986179	0.950086	0.421336	0.477959	150	7.5967
DTJ2018303640-1	317218110	47582716500	0.977527	0.931201	0.577558	311155730	42290424258	0.984521	0.944758	0.58207	0.849039	150	7.59714
DTJ2018302281-1	910554312	136583000000	0.987017	0.952574	0.438811	888496486	123860000000	0.990969	0.961626	0.435508	0.719025	150	7.61025
DTJ2018302074-1	402281146	60342171900	0.977954	0.934704	0.509168	392910214	53901100906	0.984869	0.947925	0.50924	0.763699	150	7.61298
DTJ2018302158-1	802643198	120396000000	0.98339	0.944365	0.455807	783257250	105691000000	0.989096	0.95616	0.451075	0.674458	150	7.61751
DTJ2018302060-1	362913168	54436975200	0.976441	0.928496	0.520868	349685800	48104541340	0.983265	0.942091	0.523285	0.696292	150	7.63883
DTJ2018302583-1	268257636	40238645400	0.972936	0.921303	0.512544	257602710	35751819627	0.980588	0.936158	0.513747	0.739453	150	7.70443
DTJ2018302094-1	438305874	65745881100	0.977616	0.933609	0.473352	426892350	58136881364	0.985028	0.947732	0.470414	0.726073	150	7.74057
DTJ2018302271-1	413558436	62033765400	0.983407	0.940232	0.423453	401705060	56020193334	0.988248	0.951115	0.419248	0.322627	150	7.74094
DTJ2018302647-1	94955438	14243315700	0.972493	0.920896	0.524099	91178926	12383957318	0.980668	0.936475	0.525736	0.63386	150	7.75706
DTJ2018302301-1	390482814	58572422100	0.981567	0.939952	0.52376	380316980	51312239836	0.987305	0.951803	0.526828	0.778869	150	7.79439
DTJ2018302063-1	401312178	60196826700	0.975695	0.927737	0.511775	385464592	52689310135	0.982976	0.941967	0.512508	0.650512	150	7.80676
DTJ2018302237-1	429686604	64452990600	0.983884	0.942753	0.507375	420056948	58038869113	0.988607	0.953134	0.507234	0.785791	150	7.84069
DTJ2018303587-1	165475236	24821285400	0.974027	0.924159	0.599035	162242732	22244899739	0.981765	0.938453	0.602801	0.799666	150	7.87054
DTJ2018302162-1	322859964	48428994600	0.982011	0.938504	0.499614	314787584	44171482712	0.987155	0.949596	0.499309	0.776549	150	7.87068
DTJ2018302282-1	261352594	39202889100	0.981328	0.938919	0.545756	254931024	34875039783	0.986869	0.950339	0.548607	0.720607	150	7.88174
DTJ2018302155-1	373108834	55966325100	0.983407	0.943713	0.48259	364848650	50185099086	0.988544	0.954496	0.481841	0.697593	150	7.88253
DTJ2018302555-1	123695702	18554355300	0.973625	0.922987	0.519402	118872342	16378254616	0.981205	0.937805	0.520412	0.693289	150	7.88385
DTJ2018302121-1	348223352	52233502800	0.982869	0.940662	0.517724	340261110	47587460068	0.987835	0.951267	0.518688	0.721989	150	7.91008
DTJ2018302822-1	241881608	36282241200	0.975313	0.928276	0.480238	236459298	32175062677	0.982969	0.942685	0.478146	0.760838	150	7.92529
DTJ2018302557-1	104573988	15686098200	0.972242	0.919204	0.506282	100084490	13861834172	0.98026	0.934683	0.505976	0.694862	150	7.92604
DTJ2018302076-1	347099838	52064975700	0.976851	0.930843	0.526791	337599048	45849914060	0.984101	0.94485	0.527763	0.738507	150	7.95687
DTJ2018300405-1	47283132	7092469800	0.979139	0.932623	0.460611	46878442	6837912707	0.985376	0.944198	0.45986	0.789094	150	7.95842
DTJ2018302528-1	309884666	46482699900	0.985101	0.945438	0.43308	302076420	42894662775	0.989437	0.95555	0.430329	0.698348	150	8.00185
DTJ2018302156-1	418109472	62716420800	0.982535	0.941708	0.484342	408395762	55593835008	0.98813	0.953265	0.481873	0.694705	150	8.01761
DTJ2018302093-1	410934866	61640229900	0.976601	0.931306	0.516946	399007082	54240988113	0.983946	0.945453	0.518775	0.687731	150	8.0342
DTJ2018302210-1	491950268	73792540200	0.979596	0.934248	0.511385	477778468	66227309507	0.985867	0.947013	0.510991	0.792599	150	8.03974
DTJ2018302835-1	105148486	15772272900	0.980512	0.937631	0.449817	102718922	14078441655	0.986875	0.950556	0.44466	0.482938	150	8.06856
DTJ2018302288-1	743300252	111495000000	0.986959	0.95307	0.449512	723614522	100722000000	0.991093	0.962388	0.44658	0.729775	150	8.11719
DTJ2018302284-1	43412716	6511907400	0.984924	0.946477	0.434719	41946058	5829740570	0.98961	0.95713	0.42969	0.175318	150	8.15104
DTJ2018302165-1	370582636	55587395400	0.9826	0.942678	0.509094	362914542	49079642628	0.988217	0.95419	0.50918	0.778562	150	8.18475
DTJ2018302683-1	122031734	18304760100	0.974412	0.926335	0.537526	117864354	15623131646	0.982408	0.941796	0.540003	0.725321	150	8.19298
DTJ2018302045-1	242675316	36401297400	0.972232	0.919218	0.541015	232568642	31092987822	0.980544	0.93529	0.543674	0.69165	150	8.20293
DTJ2018303614-1	750688268	112603000000	0.982091	0.944582	0.438049	735440754	99532677553	0.987628	0.955554	0.433405	0.76488	150	8.25806
DTJ2018302293-1	939977412	140997000000	0.986818	0.951902	0.441788	911273982	126362000000	0.990871	0.961203	0.438728	0.727459	150	8.26845
DTJ2018302124-1	437613912	65642086800	0.98299	0.940682	0.487514	426889982	59936956934	0.987952	0.95142	0.486593	0.753608	150	8.28874
DTJ2018302179-1	600137272	90020590800	0.984074	0.948002	0.523295	589889824	77177626809	0.989796	0.959633	0.525247	0.815667	150	8.30366
DTJ2018302855-1	426390322	63958548300	0.976453	0.929084	0.455338	416063500	56847593549	0.983772	0.943188	0.450989	0.816229	150	8.30495
DTJ2018302127-1	411894094	61784114100	0.979654	0.929744	0.517952	400166778	56733827093	0.985479	0.942407	0.518261	0.796508	150	8.31032
DTJ2018302148-1	764993064	114749000000	0.983863	0.942789	0.452502	745451366	104580000000	0.988678	0.953374	0.450231	0.702584	150	8.33839
DTJ2018302055-1	486442850	72966427500	0.978337	0.934724	0.546007	473798578	64005249538	0.984949	0.947609	0.551134	0.75492	150	8.3498
DTJ2018302095-1	294720574	44208086100	0.976007	0.930065	0.521583	287389122	39339739385	0.983667	0.944449	0.52174	0.764847	150	8.39981
DTJ2018302116-1	330315524	49547328600	0.978672	0.933178	0.52099	321906558	43928662621	0.985433	0.946594	0.520679	0.769073	150	8.42234
DTJ2018302150-1	289064116	43359617400	0.980996	0.935769	0.511596	281460668	39344878788	0.986457	0.947397	0.512704	0.766685	150	8.44999
DTJ2018302110-1	383904568	57585685200	0.980629	0.936751	0.5056	373842568	51775551517	0.986567	0.949013	0.505376	0.727807	150	8.47985
DTJ2018302223-1	902357314	135354000000	0.986833	0.953147	0.458754	885754650	120832000000	0.991267	0.962593	0.454354	0.741266	150	8.48641
DTJ2018302302-1	384624186	57693627900	0.981253	0.939979	0.524242	375451852	50680648275	0.98734	0.952494	0.525738	0.766372	150	8.52154
DTJ2018302172-1	430497196	64574579400	0.98267	0.942719	0.502042	421481458	57892872714	0.988208	0.954275	0.500547	0.731336	150	8.52572
DTJ2018302211-1	244137402	36620610300	0.985238	0.950254	0.520501	240379264	32922988119	0.989873	0.959617	0.521168	0.799011	150	8.53119
DTJ2018302018-1	276295182	41444277300	0.979248	0.936844	0.541521	268992248	35673100171	0.986333	0.950987	0.545413	0.687975	150	8.56318
DTJ2018302233-1	228981268	34347190200	0.982178	0.938194	0.500195	223024870	30986708871	0.987477	0.949742	0.500877	0.649716	150	8.58103
DTJ2018302157-1	412053088	61807963200	0.983908	0.945038	0.487061	403806398	54646936753	0.989023	0.955886	0.485689	0.693902	150	8.58779
DTJ2018302578-1	184765930	27714889500	0.976372	0.928875	0.515306	178983962	24948263778	0.983094	0.941967	0.516565	0.783197	150	8.59551
DTJ2018302088-1	484078122	72611718300	0.977827	0.93285	0.536173	473140380	64910538346	0.984677	0.946125	0.537915	0.769397	150	8.61899
DTJ2018302229-1	190272296	28540844400	0.984038	0.945436	0.495142	186742804	25847932810	0.988545	0.954952	0.493601	0.761775	150	8.62292
DTJ2018302236-1	391907820	58786173000	0.983224	0.942126	0.45705	383004196	53003055002	0.987929	0.952131	0.453911	0.745374	150	8.62521
DTJ2018300415-1	589129012	88369351800	0.973444	0.919838	0.424813	582609276	84176990792	0.981623	0.934101	0.423846	0.862467	150	8.64238
DTJ2018302546-1	218761944	32814291600	0.976282	0.928594	0.518421	211050602	28744118245	0.98314	0.942258	0.520154	0.729521	150	8.65537
DTJ2018300417-1	400143522	60021528300	0.984404	0.944466	0.422487	397121370	58400104170	0.988993	0.953069	0.422071	0.556564	150	8.69891
DTJ2018302225-1	371503506	55725525900	0.984824	0.945131	0.499253	363515614	50097203600	0.989222	0.95508	0.499077	0.776085	150	8.74465
DTJ2018300488-1	54002366	8100354900	0.976905	0.929058	0.574065	53679174	7814201052	0.98375	0.941164	0.572936	0.664421	150	8.75337
DTJ2018303588-1	274371592	41155738800	0.976482	0.930238	0.584361	269330476	36556946633	0.983499	0.943526	0.590175	0.826328	150	8.76033
DTJ2018302019-1	491988440	73798266000	0.981651	0.943157	0.504321	479095242	63384762138	0.988034	0.95587	0.503437	0.649897	150	8.76622
DTJ2018301987-1	459859222	68978883300	0.983581	0.946443	0.544284	450253118	60340917493	0.988903	0.957441	0.547923	0.768419	150	8.79811
DTJ2018303562-1	172726532	25908979800	0.967411	0.911263	0.585199	169369432	22664411955	0.977962	0.92972	0.589447	0.825212	150	8.79848
DTJ2018302575-1	342019082	51302862300	0.975334	0.925793	0.46263	327258754	45929406226	0.982237	0.939525	0.460764	0.735658	150	8.81122
DTJ2018302609-1	56666962	8500044300	0.972129	0.919199	0.52782	54415698	7502522268	0.980245	0.934763	0.528815	0.640148	150	8.82124
DTJ2018300490-1	21053836	3158075400	0.975992	0.925735	0.57683	20911344	3039201828	0.983154	0.938466	0.575707	0.585187	150	8.84031
DTJ2018302043-1	372331162	55849674300	0.979617	0.935636	0.553444	362919400	47795263927	0.985832	0.948318	0.559258	0.737278	150	8.86178
DTJ2018303037-1	231090738	34663610700	0.983958	0.942802	0.441612	225088400	30751159683	0.98883	0.95388	0.436823	0.807308	150	8.90217
DTJ2018302173-1	1599570682	239936000000	0.986234	0.95153	0.459383	1568972644	214178000000	0.990469	0.96071	0.456179	0.800908	150	8.91005
DTJ2018302072-1	264046948	39607042200	0.976512	0.930941	0.519058	257478832	35070759716	0.983954	0.945031	0.519893	0.671274	150	8.91863
DTJ2018302699-1	96382148	14457322200	0.979196	0.935627	0.521752	94679024	12702879987	0.986064	0.949132	0.523125	0.835608	150	8.93809
DTJ2018302520-1	318537908	47780686200	0.984538	0.946932	0.442874	311285354	43434974105	0.989006	0.956757	0.43956	0.657795	150	8.94753
DTJ2018302252-1	288709538	43306430700	0.982912	0.942967	0.53322	283562344	38693546483	0.987854	0.95307	0.535324	0.822776	150	8.95
DTJ2018302054-1	441865572	66279835800	0.978985	0.934967	0.537978	430020908	58017276630	0.98534	0.947857	0.541607	0.730934	150	8.96399
DTJ2018300487-1	31482454	4722368100	0.976071	0.92634	0.575788	31281382	4546759114	0.983195	0.93898	0.574649	0.64719	150	8.96736
DTJ2018302268-1	340856084	51128412600	0.984674	0.946573	0.521311	334421548	45376857295	0.989471	0.95679	0.5221	0.728582	150	8.96832
DTJ2018301206-1	413219872	61982980800	0.976894	0.926348	0.419718	403575680	58615646401	0.983306	0.938878	0.419538	0.566744	150	9.05314
DTJ2018300428-1	10109244	1516386600	0.978569	0.928527	0.593444	9893970	1446276725	0.98433	0.940444	0.592903	0.597658	150	9.06338
DTJ2018302180-1	440122708	66018406200	0.984604	0.947828	0.517106	432093728	59067767814	0.989298	0.957639	0.518656	0.803374	150	9.11926
DTJ2018302296-1	390315344	58547301600	0.982396	0.942329	0.552435	381436462	52060474709	0.987545	0.952951	0.555714	0.772017	150	9.1261
DTJ2018302556-1	173039398	25955909700	0.976113	0.928057	0.479236	166122404	23162373196	0.982809	0.941361	0.478393	0.683438	150	9.13075
DTJ2018302147-1	374704680	56205702000	0.982256	0.939628	0.529439	366199576	50906126893	0.987283	0.950328	0.531309	0.766903	150	9.14951
DTJ2018302264-1	346561656	51984248400	0.985629	0.949592	0.501362	340372176	46194923444	0.990015	0.959037	0.500478	0.728971	150	9.15458
DTJ2018300304-1	511123622	76668543300	0.986418	0.952495	0.435223	507377418	74960579919	0.990227	0.959969	0.43454	0.806671	150	9.1635
DTJ2018302044-1	256316598	38447489700	0.974551	0.922606	0.540714	246494386	32876250115	0.982063	0.937479	0.545775	0.674941	150	9.16769
DTJ2018302114-1	410435834	61565375100	0.978916	0.934493	0.503033	399911658	54319489355	0.985998	0.948453	0.502374	0.750094	150	9.17429
DTJ2018302151-1	496775130	74516269500	0.977463	0.933297	0.505767	484385642	65748883259	0.984694	0.947258	0.50573	0.823997	150	9.1813
DTJ2018302167-1	47853500	7178025000	0.985161	0.95	0.510214	47030246	6368309601	0.989801	0.959685	0.510801	0.591857	150	9.19168
DTJ2018302604-1	143371758	21505763700	0.978652	0.930707	0.534336	139243408	19238931223	0.984967	0.943875	0.536939	0.756461	150	9.20237
DTJ2018302149-1	252094522	37814178300	0.982438	0.940814	0.511788	247007904	34044492304	0.987754	0.9518	0.512324	0.70693	150	9.20816
DTJ2018302086-1	488767682	73315152300	0.981605	0.941441	0.520483	478908070	65547176391	0.987129	0.95263	0.522004	0.774219	150	9.21437
DTJ2018302286-1	219273138	32890970700	0.98136	0.940335	0.551308	214608644	28815730817	0.987599	0.952832	0.554777	0.716084	150	9.21934
DTJ2018302863-1	486677454	73001618100	0.980951	0.939911	0.44215	476947192	63764981644	0.98705	0.952212	0.436541	0.72381	150	9.2863
DTJ2018302075-1	446044482	66906672300	0.976253	0.930574	0.527702	434129232	59458967064	0.983756	0.944781	0.528448	0.708256	150	9.29629
DTJ2018303628-1	227540342	34131051300	0.976463	0.928849	0.577516	223300264	30159391367	0.983943	0.943186	0.581931	0.834433	150	9.30129
DTJ2018302168-1	569868880	85480332000	0.984312	0.944737	0.506293	557556106	76517272477	0.988944	0.954749	0.506875	0.782528	150	9.33412
DTJ2018302266-1	399143324	59871498600	0.984762	0.946205	0.429638	390448226	54373917510	0.989164	0.955874	0.424668	0.636575	150	9.3778
DTJ2018302255-1	423060468	63459070200	0.984912	0.947609	0.480431	415454922	57525704279	0.989229	0.956829	0.477896	0.813093	150	9.38001
DTJ2018302099-1	373669774	56050466100	0.980512	0.939685	0.53363	366857664	49914490880	0.98653	0.951468	0.535977	0.709341	150	9.38117
DTJ2018302154-1	572120636	85818095400	0.977259	0.93367	0.500841	558364970	75848596974	0.984789	0.947996	0.498948	0.799838	150	9.39391
DTJ2018302160-1	450951224	67642683600	0.984638	0.947146	0.498575	441996792	60429291149	0.989296	0.957152	0.497907	0.736087	150	9.41384
DTJ2018302672-1	161925174	24288776100	0.979382	0.934385	0.522719	157368900	21497439265	0.98569	0.947297	0.524841	0.765055	150	9.42666
DTJ2018302166-1	363260422	54489063300	0.983119	0.943829	0.512733	355834332	48304984638	0.988426	0.954732	0.513132	0.776611	150	9.4466
DTJ2018302089-1	351814844	52772226600	0.976465	0.929863	0.457056	341273762	47131415865	0.983929	0.944153	0.453896	0.672266	150	9.44956
DTJ2018302221-1	580855004	87128250600	0.98371	0.942926	0.513595	568010206	78412053302	0.988552	0.953372	0.51443	0.796102	150	9.46115
DTJ2018302307-1	498389630	74758444500	0.981623	0.939549	0.540195	485861034	67479205765	0.986934	0.95055	0.542605	0.802841	150	9.48128
DTJ2018302113-1	310036436	46505465400	0.979629	0.934504	0.520948	302127334	41943443163	0.985815	0.946937	0.522459	0.731351	150	9.4865
DTJ2018300866-1	224781346	33717201900	0.977272	0.92879	0.415796	222483248	32504335261	0.982785	0.938585	0.415218	0.715442	150	9.49383
DTJ2018302198-1	340824008	51123601200	0.981891	0.940025	0.531892	333431612	45417911329	0.987711	0.951879	0.532867	0.833557	150	9.49908
DTJ2018302595-1	191017232	28652584800	0.97699	0.930902	0.520684	184675636	24702449340	0.983721	0.944382	0.523917	0.744009	150	9.49923
DTJ2018302292-1	554016608	83102491200	0.983766	0.946567	0.549152	543238980	73257920580	0.98904	0.957312	0.551706	0.80791	150	9.51188
DTJ2018302083-1	460900306	69135045900	0.97518	0.928657	0.531963	446213014	61027745575	0.982831	0.943138	0.53374	0.68154	150	9.52079
DTJ2018302066-1	187583780	28137567000	0.978395	0.936061	0.535937	183567688	24700104149	0.985447	0.949731	0.538343	0.749134	150	9.5338
DTJ2018302186-1	445099784	66764967600	0.982975	0.943594	0.508998	436037554	59280632057	0.988514	0.954825	0.508514	0.801806	150	9.53627
DTJ2018302299-1	472718276	70907741400	0.983534	0.946401	0.555649	464412238	61375926376	0.989042	0.957802	0.562233	0.804862	150	9.53786
DTJ2018302125-1	559539716	83930957400	0.984259	0.944938	0.524927	548687050	75825220021	0.988736	0.954529	0.52772	0.794833	150	9.55731
DTJ2018302289-1	469041170	70356175500	0.983821	0.945508	0.531579	458046614	63001684128	0.988864	0.956143	0.533799	0.781075	150	9.55773
DTJ2018302184-1	572177826	85826673900	0.984412	0.947758	0.507734	561476942	75431783000	0.98951	0.958387	0.507686	0.799504	150	9.58557
DTJ2018302326-1	451623316	67743497400	0.987265	0.954733	0.525486	441135976	60197738740	0.991099	0.963256	0.528406	0.793448	150	9.59839
DTJ2018302214-1	249658078	37448711700	0.984634	0.948268	0.524641	245731244	33745266015	0.989253	0.957583	0.526429	0.814353	150	9.60877
DTJ2018302101-1	428301714	64245257100	0.978543	0.932842	0.534967	418498854	57698086631	0.985253	0.946245	0.536894	0.768768	150	9.61765
DTJ2018302178-1	523042932	78456439800	0.984173	0.946987	0.516373	513280184	68802758893	0.989364	0.957723	0.518872	0.798334	150	9.61905
DTJ2018302250-1	184501196	27675179400	0.981702	0.940326	0.543846	181131390	24485244647	0.987525	0.95183	0.546312	0.809291	150	9.63267
DTJ2018302515-1	419065526	62859828900	0.98574	0.948012	0.525772	409841828	56795596898	0.98962	0.957075	0.526959	0.819605	150	9.66027
DTJ2018302335-1	187031276	28054691400	0.988326	0.958041	0.493247	184188918	25438640063	0.991854	0.965698	0.493534	0.658574	150	9.67015
DTJ2018302199-1	533845492	80076823800	0.983251	0.943739	0.51099	522622016	71589363560	0.98837	0.954362	0.512555	0.838373	150	9.67061
DTJ2018302161-1	460591824	69088773600	0.982445	0.941412	0.504472	450511450	62170423970	0.987733	0.952412	0.503159	0.736251	150	9.67532
DTJ2018302238-1	386282622	57942393300	0.982668	0.939017	0.519442	376841622	52275525926	0.987682	0.950003	0.52003	0.793959	150	9.68578
DTJ2018302317-1	375053516	56258027400	0.986404	0.952898	0.526299	365644408	49508051963	0.990355	0.961509	0.529414	0.783206	150	9.71978
DTJ2018302845-1	142175446	21326316900	0.982956	0.94307	0.449219	139374572	18592271453	0.988942	0.955842	0.443325	0.623993	150	9.72782
DTJ2018300393-1	453492348	68023852200	0.973935	0.921246	0.424707	448432936	65205607586	0.980486	0.932616	0.424204	0.774879	150	9.74344
DTJ2018302209-1	583214678	87482201700	0.98283	0.942481	0.516612	570767526	78741932586	0.98808	0.953339	0.516639	0.801802	150	9.75164
DTJ2018302100-1	423185202	63477780300	0.979465	0.936467	0.538075	414881794	56418848086	0.986295	0.949996	0.540781	0.792756	150	9.75294
DTJ2018302189-1	674118858	101118000000	0.983606	0.946304	0.525688	662233630	89061740714	0.988932	0.957024	0.526715	0.818159	150	9.7547
DTJ2018302185-1	699356706	104904000000	0.983316	0.944134	0.513331	684770352	93247014664	0.988583	0.954981	0.514398	0.810932	150	9.75623
DTJ2018302056-1	326525848	48978877200	0.973575	0.921379	0.535347	312547754	41967545770	0.980999	0.936208	0.538669	0.71686	150	9.76938
DTJ2018302232-1	353242288	52986343200	0.982743	0.942464	0.525184	344740610	46759306931	0.987984	0.95351	0.527242	0.778129	150	9.77118
DTJ2018300413-1	4793298	718994700	0.968923	0.910362	0.531967	4751650	682105826	0.978717	0.926705	0.530478	0.48946	150	9.78148
DTJ2018302258-1	267098164	40064724600	0.983246	0.943403	0.49525	261988794	35802720432	0.988367	0.953866	0.494979	0.793457	150	9.8071
DTJ2018302144-1	657476648	98621497200	0.982345	0.940747	0.51325	643494274	88576136439	0.987748	0.951873	0.513143	0.764828	150	9.8075
DTJ2018302521-1	122986642	18447996300	0.982375	0.94263	0.518026	120501664	16583392438	0.987471	0.953192	0.519889	0.723325	150	9.8496
DTJ2018303639-1	266994378	40049156700	0.978004	0.932542	0.585283	262021992	35834018381	0.984656	0.945411	0.590586	0.843424	150	9.85348
DTJ2018302850-1	209013038	31351955700	0.977106	0.930681	0.556375	204937780	27584945674	0.984497	0.945185	0.561317	0.834042	150	9.85564
DTJ2018302260-1	259480168	38922025200	0.985156	0.94907	0.502046	255281252	34731928282	0.989474	0.958096	0.501796	0.801048	150	9.85716
DTJ2018302218-1	377896616	56684492400	0.982163	0.940911	0.532512	369721262	50362038313	0.987792	0.952458	0.534785	0.817385	150	9.85866
DTJ2018302330-1	307786264	46167939600	0.9854	0.950639	0.534263	303657656	41632814209	0.989878	0.959837	0.537617	0.776167	150	9.87002
DTJ2018302566-1	157762252	23664337800	0.974549	0.925326	0.522325	152027604	21036988902	0.981839	0.939507	0.523528	0.692642	150	9.8708
DTJ2018302090-1	365944408	54891661200	0.979432	0.930106	0.423535	352972836	48141670389	0.98652	0.944981	0.41757	0.150675	150	9.89295
DTJ2018302303-1	452804292	67920643800	0.981572	0.940532	0.536273	441846734	60494742208	0.987078	0.951833	0.537858	0.747271	150	9.89996
DTJ2018302844-1	405983028	60897454200	0.977074	0.931091	0.436299	396162398	54287661739	0.984081	0.944573	0.432907	0.623762	150	9.91277
DTJ2018302297-1	346540452	51981067800	0.983622	0.944706	0.551092	338919136	46743611912	0.988344	0.954606	0.55487	0.776881	150	9.92311
DTJ2018302085-1	461881566	69282234900	0.980471	0.939001	0.5207	452338368	61601064018	0.986548	0.951028	0.521549	0.730203	150	9.93956
DTJ2018302272-1	533293390	79994008500	0.982393	0.936545	0.410299	516122804	72042660925	0.987578	0.948248	0.40636	0.262943	150	9.99172
DTJ2018302164-1	556668756	83500313400	0.982857	0.94387	0.50299	545595706	73318465038	0.988636	0.955517	0.503063	0.761003	150	10.0098
DTJ2018302231-1	220235548	33035332200	0.984182	0.945796	0.487986	216097660	29806966486	0.988648	0.955204	0.487365	0.760816	150	10.0303
DTJ2018302517-1	217656816	32648522400	0.987311	0.950653	0.495591	212499176	29226200067	0.990909	0.959666	0.496359	0.845427	150	10.0397
DTJ2018302227-1	215071530	32260729500	0.984181	0.946753	0.486349	211122746	28647140548	0.989125	0.956894	0.484225	0.704321	150	10.0409
DTJ2018302287-1	271676830	40751524500	0.982585	0.943372	0.546185	265943550	36039770253	0.987876	0.954202	0.550191	0.697374	150	10.0411
DTJ2018302207-1	472441060	70866159000	0.981267	0.940804	0.527675	461294528	62359622208	0.987249	0.952682	0.530948	0.797073	150	10.0432
DTJ2018302276-1	146659596	21998939400	0.981774	0.940407	0.544163	144029502	19506851415	0.986981	0.950933	0.547703	0.777118	150	10.0519
DTJ2018302310-1	329422172	49413325800	0.982004	0.942436	0.553558	322828828	42682822998	0.987842	0.954281	0.559107	0.756341	150	10.0579
DTJ2018302059-1	424554676	63683201400	0.971859	0.917832	0.521366	404500084	55180554265	0.979831	0.933489	0.521865	0.698165	150	10.0662
DTJ2018302811-1	249987332	37498099800	0.976733	0.930485	0.426574	243531144	33637305589	0.983847	0.94407	0.422122	0.376919	150	10.0867
DTJ2018302087-1	433338972	65000845800	0.979829	0.93765	0.531471	424368516	58445120620	0.985947	0.949715	0.532809	0.764573	150	10.088
DTJ2018300424-1	11478336	1721750400	0.969919	0.913258	0.523075	11387466	1638388552	0.979289	0.928845	0.521282	0.701645	150	10.1869
DTJ2018302243-1	345678516	51851777400	0.987195	0.930337	0.511874	339457888	47329913050	0.991092	0.942197	0.512913	0.767266	150	10.1872
DTJ2018300408-1	39943420	5991513000	0.979119	0.933255	0.504046	39663208	5790181899	0.985291	0.944391	0.502994	0.78115	150	10.2279
DTJ2018302257-1	235512520	35326878000	0.983456	0.946086	0.541903	232008062	31155901567	0.988625	0.956316	0.545159	0.802815	150	10.2407
DTJ2018302071-1	343865296	51579794400	0.97686	0.932584	0.522564	336007256	45115415729	0.984717	0.947556	0.523659	0.638555	150	10.2547
DTJ2018302183-1	433094106	64964115900	0.983924	0.947082	0.522712	425494848	57174949145	0.989211	0.957818	0.523371	0.805412	150	10.2686
DTJ2018302239-1	492950886	73942632900	0.983119	0.940942	0.520865	482012406	66457790549	0.988075	0.951689	0.522449	0.810424	150	10.2798
DTJ2018302291-1	548518214	82277732100	0.983908	0.946395	0.533192	537000276	72121115968	0.989294	0.957411	0.537249	0.795597	150	10.2943
DTJ2018302030-1	433381188	65007178200	0.976292	0.928775	0.548278	418204666	55950911368	0.983708	0.943478	0.551593	0.694091	150	10.3088
DTJ2018302202-1	839447776	125917000000	0.984491	0.947864	0.50929	823878550	112784000000	0.989339	0.957765	0.508965	0.826895	150	10.3434
DTJ2018302174-1	511726236	76758935400	0.983891	0.946603	0.499944	501547584	67322885501	0.989154	0.957546	0.498529	0.761788	150	10.3742
DTJ2018302259-1	190819630	28622944500	0.983183	0.94527	0.543541	187914272	25224205190	0.988493	0.955951	0.546916	0.788681	150	10.3832
DTJ2018302290-1	569502660	85425399000	0.985156	0.948412	0.522846	556192080	76300898639	0.989599	0.957984	0.523719	0.775629	150	10.3904
DTJ2018302256-1	184411928	27661789200	0.984087	0.946969	0.550405	181662484	24808614013	0.988745	0.956383	0.553811	0.768589	150	10.4248
DTJ2018302169-1	1013966396	152095000000	0.985432	0.95012	0.515722	996948000	134903000000	0.990036	0.959708	0.515976	0.809687	150	10.4607
DTJ2018302197-1	640099316	96014897400	0.982673	0.942844	0.502207	626231850	84239311084	0.988462	0.954649	0.503064	0.798481	150	10.5254
DTJ2018302248-1	297349490	44602423500	0.983885	0.947173	0.545547	293017132	39256046245	0.98892	0.957361	0.547859	0.803307	150	10.5426
DTJ2018302187-1	409841738	61476260700	0.9824	0.942359	0.527557	402019114	55290054206	0.987759	0.953274	0.52978	0.789701	150	10.5572
DTJ2018302294-1	110844352	16626652800	0.98637	0.952285	0.454228	108752196	14185658788	0.991488	0.963259	0.447014	0.362082	150	10.6003
DTJ2018302605-1	168811094	25321664100	0.978546	0.932331	0.526606	164185888	22626210983	0.985233	0.945855	0.526891	0.755402	150	10.606
DTJ2018302163-1	708216776	106233000000	0.982863	0.943683	0.492545	693307586	94388277032	0.988495	0.955067	0.491153	0.784312	150	10.6365
DTJ2018302208-1	680256292	102038000000	0.983492	0.945419	0.496102	666895046	90946401226	0.989029	0.956736	0.495011	0.787868	150	10.6463
DTJ2018302836-1	545321328	81798199200	0.978454	0.934574	0.447921	533178000	72292165289	0.985148	0.947652	0.443266	0.756456	150	10.6828
DTJ2018302320-1	218459138	32768870700	0.982642	0.945891	0.547069	213768652	28786969286	0.988575	0.957535	0.550279	0.730011	150	10.73
DTJ2018302337-1	674430154	101165000000	0.989459	0.960354	0.451085	664140060	91471300965	0.992867	0.967983	0.447367	0.711057	150	10.7402
DTJ2018302263-1	331842200	49776330000	0.986755	0.953375	0.465795	325426622	43614234640	0.991481	0.963513	0.461022	0.669373	150	10.7436
DTJ2018302254-1	204650764	30697614600	0.984362	0.945975	0.533236	201151314	27852724227	0.988676	0.955216	0.535105	0.811324	150	10.764
DTJ2018302576-1	137719106	20657865900	0.973013	0.921593	0.52631	132311740	18340285298	0.98057	0.936239	0.527984	0.726201	150	10.7885
DTJ2018302298-1	388270050	58240507500	0.983633	0.94501	0.542175	380079424	51720794310	0.988609	0.955303	0.545083	0.77977	150	10.8045
DTJ2018302115-1	523616912	78542536800	0.978184	0.933212	0.446881	508595764	70305950802	0.985221	0.946873	0.442664	0.704074	150	10.8832
DTJ2018302331-1	540139612	81020941800	0.985612	0.949414	0.53692	532452192	73484999637	0.989777	0.958333	0.539164	0.83906	150	10.8894
DTJ2018302242-1	125691218	18853682700	0.983724	0.946176	0.530435	123753778	16743260660	0.98873	0.956042	0.533063	0.695725	150	10.9192
DTJ2018302194-1	826439776	123966000000	0.984696	0.948784	0.472772	810570868	110318000000	0.989989	0.959684	0.470577	0.79757	150	10.9467
DTJ2018302215-1	526572236	78985835400	0.983796	0.946497	0.543889	517253722	69026962568	0.989102	0.957407	0.548675	0.811487	150	11.0457
DTJ2018302802-1	130034610	19505191500	0.970999	0.915079	0.552482	126149654	17246260563	0.979736	0.931787	0.555507	0.757102	150	11.0713
DTJ2018302191-1	452247028	67837054200	0.984075	0.94689	0.537824	444228670	59875526265	0.989056	0.957233	0.540931	0.814451	150	11.091
DTJ2018302182-1	458448452	68767267800	0.983233	0.945512	0.5395	450496610	59820187356	0.98883	0.956876	0.542953	0.815597	150	11.1056
DTJ2018302217-1	986187364	147928000000	0.985586	0.949839	0.488624	968346812	130632000000	0.990307	0.959953	0.487534	0.822934	150	11.1204
DTJ2018302244-1	115973314	17395997100	0.983879	0.946573	0.528984	114097786	15484680801	0.988594	0.956177	0.532267	0.723698	150	11.1547
DTJ2018302240-1	324452980	48667947000	0.985363	0.950106	0.521776	319800594	43422874397	0.989742	0.959236	0.524164	0.801494	150	11.16
DTJ2018302312-1	243999802	36599970300	0.980745	0.935799	0.504341	235259724	31741236017	0.986511	0.947826	0.503467	0.689717	150	11.1687
DTJ2018302852-1	206628762	30994314300	0.974904	0.928718	0.553301	203334704	27164807470	0.98304	0.943525	0.558428	0.806679	150	11.1808
DTJ2018302825-1	329440870	49416130500	0.976306	0.929047	0.438202	320803418	44504989554	0.983391	0.942697	0.435406	0.679321	150	11.1833
DTJ2018302318-1	353657678	53048651700	0.987168	0.95536	0.537938	345938716	45715602734	0.99131	0.964229	0.542397	0.787034	150	11.189
DTJ2018302181-1	662730144	99409521600	0.98512	0.949511	0.523918	651434100	87826440954	0.989731	0.959245	0.525593	0.829405	150	11.2038
DTJ2018302170-1	510975532	76646329800	0.984666	0.946515	0.52676	501236226	68619084492	0.989192	0.956152	0.527792	0.786129	150	11.205
DTJ2018302253-1	402870238	60430535700	0.98319	0.942	0.544517	394788362	54278112293	0.988076	0.952418	0.547324	0.811794	150	11.2237
DTJ2018302300-1	567713336	85157000400	0.984123	0.947739	0.548647	558316474	73324768392	0.989496	0.958753	0.552653	0.823241	150	11.2581
DTJ2018302815-1	448932104	67339815600	0.973927	0.925052	0.564135	440935746	58454733355	0.982099	0.940428	0.568596	0.828287	150	11.2605
DTJ2018302851-1	238432664	35764899600	0.977242	0.929841	0.532022	233302422	31773169541	0.984514	0.944196	0.533211	0.841777	150	11.3079
DTJ2018302219-1	422474522	63371178300	0.98523	0.949286	0.525461	415485620	56695633123	0.989766	0.958784	0.529091	0.805441	150	11.3109
DTJ2018302069-1	893903082	134085000000	0.975741	0.928459	0.450901	865976830	119341000000	0.983524	0.943161	0.447828	0.771671	150	11.311
DTJ2018302196-1	526028186	78904227900	0.984243	0.947079	0.517582	516314154	70729437186	0.989104	0.957129	0.517863	0.792082	150	11.3577
DTJ2018302065-1	184299668	27644950200	0.973365	0.923707	0.539608	179113846	24200716403	0.982082	0.939934	0.541544	0.751564	150	11.37
DTJ2018302549-1	147315736	22097360400	0.975387	0.927344	0.535306	142171486	19485852183	0.982281	0.940941	0.538515	0.717093	150	11.3714
DTJ2018302177-1	1066483868	159973000000	0.984589	0.949978	0.498131	1048563506	137298000000	0.990373	0.961659	0.496749	0.79945	150	11.3751
DTJ2018302316-1	457756654	68663498100	0.986168	0.952536	0.521969	445896522	59587937767	0.990296	0.961282	0.524862	0.780612	150	11.393
DTJ2018302306-1	385990510	57898576500	0.982433	0.942854	0.538683	377123260	51967199618	0.987785	0.953823	0.540805	0.780917	150	11.3937
DTJ2018302613-1	108149824	16222473600	0.974871	0.925234	0.485828	103823000	14239478854	0.982311	0.939898	0.485225	0.664003	150	11.3944
DTJ2018302098-1	389160442	58374066300	0.980176	0.939059	0.53866	382327700	52238664051	0.986475	0.951208	0.540026	0.725491	150	11.4038
DTJ2018302820-1	98617698	14792654700	0.975812	0.926063	0.569589	96533908	13128771025	0.983436	0.94093	0.574451	0.819971	150	11.4642
DTJ2018302853-1	132179660	19826949000	0.973789	0.926067	0.550815	129961518	17333179318	0.982617	0.942353	0.554478	0.817624	150	11.478
DTJ2018302193-1	477192394	71578859100	0.982954	0.944265	0.528778	468182472	63033641313	0.988509	0.955499	0.531426	0.787901	150	11.4858
DTJ2018302324-1	318250576	47737586400	0.985803	0.951625	0.534788	310414730	42444612499	0.990142	0.960715	0.536734	0.772326	150	11.5099
DTJ2018302188-1	558712772	83806915800	0.982903	0.944703	0.531378	548640830	74193478209	0.988394	0.955678	0.533225	0.792943	150	11.5485
DTJ2018302334-1	613224048	91983607200	0.985159	0.94948	0.540171	604915124	83801649122	0.989476	0.95851	0.541375	0.84018	150	11.5625
DTJ2018302216-1	537000956	80550143400	0.983448	0.945677	0.523316	527279388	68438727548	0.989514	0.958146	0.522368	0.785799	150	11.637
DTJ2018302529-1	147139468	22070920200	0.980963	0.937644	0.502674	143589668	19907920819	0.986369	0.948945	0.502379	0.753786	150	11.7044
DTJ2018302175-1	635477086	95321562900	0.983974	0.947888	0.535762	624919720	81407440261	0.989792	0.959659	0.540667	0.822724	150	11.7068
DTJ2018302321-1	182277188	27341578200	0.983214	0.946283	0.546933	178210350	24186851891	0.988513	0.957035	0.550659	0.71151	150	11.7501
DTJ2018302329-1	272435354	40865303100	0.98521	0.950244	0.548242	269081972	36167699470	0.990088	0.960297	0.552971	0.753201	150	11.7517
DTJ2018302816-1	230582426	34587363900	0.973232	0.92326	0.511399	225465532	30655097226	0.981628	0.938917	0.511209	0.77649	150	11.7598
DTJ2018302212-1	375515874	56327381100	0.98623	0.954675	0.510804	370749566	49695473024	0.990973	0.964046	0.51273	0.786745	150	11.845
DTJ2018302839-1	139669808	20950471200	0.972342	0.922506	0.558088	137088326	18582724469	0.981116	0.938697	0.561857	0.788257	150	12.0085
DTJ2018302837-1	151622500	22743375000	0.970828	0.918463	0.577191	148787208	19967829093	0.980176	0.93546	0.581612	0.776021	150	12.0264
DTJ2018302328-1	232006294	34800944100	0.984795	0.948253	0.543752	228750328	31388039466	0.989481	0.957822	0.547231	0.763576	150	12.0269
DTJ2018302338-1	215619418	32342912700	0.984348	0.94913	0.54219	211976442	28939462492	0.989207	0.958866	0.545113	0.71493	150	12.0431
DTJ2018302593-1	170700284	25605042600	0.974148	0.924861	0.529047	164613514	22441252825	0.981657	0.939364	0.530226	0.73439	150	12.0474
DTJ2018300420-1	14965244	2244786600	0.977026	0.927645	0.520174	14842252	2158235582	0.984046	0.940418	0.519159	0.770234	150	12.0509
DTJ2018302323-1	290585548	43587832200	0.986569	0.953104	0.541705	283812226	38644050312	0.990533	0.961609	0.544491	0.778762	150	12.0577
DTJ2018302192-1	610066970	91510045500	0.983353	0.945229	0.511056	598424282	80926978185	0.988897	0.956426	0.510622	0.807643	150	12.1357
DTJ2018302251-1	236248664	35437299600	0.98383	0.94554	0.541369	232653306	31502937283	0.988611	0.955551	0.544905	0.788566	150	12.1361
DTJ2018302213-1	141945204	21291780600	0.986014	0.953494	0.52434	140135380	18988407775	0.990479	0.962444	0.525867	0.76409	150	12.1522
DTJ2018302146-1	391148724	58672308600	0.984412	0.945401	0.49865	382796894	53309520884	0.988957	0.955364	0.499083	0.756736	150	12.1774
DTJ2018302547-1	164145948	24621892200	0.975114	0.927234	0.535672	158797330	21445375448	0.982617	0.941742	0.537535	0.729212	150	12.2144
DTJ2018302828-1	337891036	50683655400	0.976769	0.931319	0.443582	329976770	45352753323	0.983993	0.944935	0.438937	0.666664	150	12.4206
DTJ2018302806-1	145248030	21787204500	0.972923	0.923372	0.558858	142603002	19144098898	0.981413	0.939131	0.561301	0.748153	150	12.447
DTJ2018302832-1	272220178	40833026700	0.975501	0.926238	0.539305	266235882	36750029771	0.98315	0.940985	0.541329	0.820951	150	12.501
DTJ2018302831-1	270003856	40500578400	0.973392	0.924336	0.515482	264272374	35603894704	0.981879	0.940041	0.515352	0.801133	150	12.5018
DTJ2018302327-1	310462488	46569373200	0.986473	0.952867	0.525419	306643334	41440381365	0.990812	0.96196	0.527809	0.773908	150	12.5185
DTJ2018302102-1	449345664	67401849600	0.983008	0.943176	0.445602	438747350	60788813344	0.988375	0.954354	0.441362	0.740693	150	12.5244
DTJ2018302798-1	2151284	322692600	0.974913	0.923037	0.538405	2094528	273126191	0.983429	0.939638	0.54091	0.333408	150	12.5379
DTJ2018302123-1	364473636	54671045400	0.983205	0.942614	0.548587	357402880	49568184709	0.987991	0.952712	0.551598	0.758236	150	12.5428
DTJ2018302567-1	136379792	20456968800	0.974897	0.925817	0.528841	131521828	18170353412	0.981951	0.939557	0.529866	0.697414	150	12.5471
DTJ2018302807-1	261234474	39185171100	0.975334	0.928875	0.549206	256677874	34224058231	0.982883	0.943241	0.552845	0.800784	150	12.5716
DTJ2018302195-1	464335342	69650301300	0.982753	0.942576	0.506284	454297818	63001401946	0.988133	0.953663	0.506532	0.780084	150	12.6779
DTJ2018302803-1	259706768	38956015200	0.976157	0.928804	0.420631	252669938	34998393161	0.983507	0.942756	0.416003	0.420032	150	12.6808
DTJ2018302322-1	1088916236	163337000000	0.986938	0.953871	0.468877	1058793586	145786000000	0.990904	0.962617	0.465798	0.797919	150	12.6889
DTJ2018302797-1	220170452	33025567800	0.976107	0.92769	0.450298	213163326	29622684063	0.983074	0.94153	0.44682	0.701664	150	12.7098
DTJ2018302336-1	196427948	29464192200	0.98485	0.949983	0.519819	192952238	26448000249	0.989546	0.95956	0.520268	0.709889	150	12.7122
DTJ2018300418-1	201253574	30188036100	0.978109	0.926495	0.412647	198737492	28905598368	0.98489	0.939588	0.412186	0.288491	150	12.7672
DTJ2018302176-1	526604066	78990609900	0.982621	0.944533	0.543319	517431128	68793080256	0.988728	0.956597	0.546337	0.810202	150	12.9088
DTJ2018300506-1	494657556	74198633400	0.973595	0.920323	0.418416	489337072	70746026610	0.981581	0.934265	0.417575	0.658075	150	12.9555
DTJ2018302315-1	428645614	64296842100	0.986561	0.953865	0.506125	418132796	56234555079	0.990837	0.962974	0.504921	0.759549	150	13.049
DTJ2018302249-1	199003946	29850591900	0.983817	0.946751	0.552239	196071126	26539055588	0.988673	0.956478	0.557416	0.774842	150	13.1082
DTJ2018302319-1	292320784	43848117600	0.984902	0.95042	0.535445	286415694	38244901036	0.989762	0.960504	0.540488	0.754867	150	13.1241
DTJ2018302819-1	315416382	47312457300	0.976427	0.931253	0.49543	309224830	41657820795	0.984054	0.945615	0.493289	0.771571	150	13.1328
DTJ2018302868-1	208118416	31217762400	0.97592	0.93009	0.543975	204534204	27000709295	0.983588	0.944671	0.546854	0.820302	150	13.1931
DTJ2018302826-1	275693180	41353977000	0.975699	0.928395	0.477648	269339336	36837339377	0.983162	0.942554	0.475657	0.795872	150	13.2064
DTJ2018302840-1	209016792	31352518800	0.97657	0.929047	0.452125	203828716	28046862493	0.984019	0.943357	0.449039	0.767412	150	13.3519
DTJ2018303589-1	214520282	32178042300	0.975416	0.928165	0.595118	210641874	28444149846	0.982917	0.942117	0.601696	0.82886	150	13.4607
DTJ2018301282-1	520196902	78029535300	0.984953	0.944981	0.419602	511196510	75099663295	0.989357	0.954898	0.419675	0.660322	150	13.6356
DTJ2018302267-1	309967628	46495144200	0.986702	0.952097	0.479908	304498198	41379035856	0.990855	0.961163	0.478375	0.668144	150	13.6718
DTJ2018300559-1	59977206	8996580900	0.980413	0.933571	0.588941	58801490	8617532840	0.985623	0.944398	0.588362	0.65165	150	13.6775
DTJ2018302325-1	352023188	52803478200	0.985844	0.951549	0.543934	343832592	46922281760	0.99011	0.96062	0.547911	0.79705	150	13.8054
DTJ2018302854-1	358899424	53834913600	0.978193	0.932818	0.455392	350774974	47198274249	0.985046	0.946249	0.450486	0.80508	150	13.8328
DTJ2018302808-1	272797970	40919695500	0.972824	0.92251	0.514689	266873928	36358078735	0.981349	0.938113	0.514596	0.803692	150	13.8383
DTJ2018302829-1	36096484	5414472600	0.974994	0.925683	0.560386	35320114	4791786101	0.983071	0.941107	0.563943	0.707247	150	13.8824
DTJ2018302313-1	143400156	21510023400	0.984759	0.950164	0.535154	140242510	18790060755	0.989686	0.960243	0.537476	0.690743	150	14.0317
DTJ2018302838-1	192764476	28914671400	0.974663	0.928018	0.572953	189786092	24447273108	0.983065	0.944041	0.582009	0.805326	150	14.0604
DTJ2018302813-1	152165656	22824848400	0.97748	0.931228	0.565198	149361218	20054339840	0.984516	0.945126	0.570734	0.815198	150	14.1983
DTJ2018301251-1	363417508	54512626200	0.977438	0.926361	0.419924	354222752	51584635795	0.983531	0.938749	0.419947	0.712858	150	14.3249
DTJ2018302862-1	207920632	31188094800	0.978135	0.932949	0.556697	204202630	27268712717	0.985187	0.946899	0.55931	0.820377	150	14.3484
DTJ2018300334-1	329924480	49488672000	0.983856	0.94259	0.422944	327576952	48144052066	0.988455	0.951178	0.422649	0.563924	150	14.4523
DTJ2018302856-1	204737930	30710689500	0.974317	0.925554	0.562919	200945424	27433364271	0.981914	0.939709	0.565909	0.812596	150	14.6484
DTJ2018302864-1	182644650	27396697500	0.975557	0.927969	0.522549	178966174	24184421104	0.983049	0.942156	0.52384	0.820729	150	14.7728
DTJ2018301255-1	399356606	59903490900	0.984899	0.94485	0.417917	392228184	57615768856	0.989371	0.954962	0.417872	0.672217	150	15.0124
DTJ2018301284-1	377635344	56645301600	0.98363	0.94013	0.419162	370043860	54230600422	0.988586	0.951483	0.419231	0.334411	150	15.3639
DTJ2018300567-1	68104480	10215672000	0.968807	0.911655	0.571088	67658346	9723290969	0.978616	0.927694	0.569412	0.66395	150	15.3869
DTJ2018300546-1	179137376	26870606400	0.973501	0.918971	0.41834	176774616	25538452767	0.981736	0.933488	0.417334	0.53088	150	15.9327
DTJ2018300425-1	690908866	103636000000	0.98065	0.931173	0.421113	670347162	97964253483	0.986408	0.944126	0.421016	0.717079	150	16.221
DTJ2018302866-1	389189382	58378407300	0.978224	0.93372	0.452712	380471702	52115191724	0.984903	0.946733	0.448595	0.80805	150	16.2254
DTJ2018300535-1	65454376	9818156400	0.971286	0.91573	0.475527	64782538	9329199926	0.980355	0.931239	0.474228	0.690293	150	16.3263
DTJ2018302846-1	38463326	5769498900	0.980658	0.939775	0.551512	37916602	4866902229	0.987676	0.953766	0.55628	0.590858	150	16.6513
DTJ2018302841-1	147069308	22060396200	0.977314	0.933351	0.562274	144895212	18826043213	0.98488	0.947778	0.567794	0.77952	150	16.8742
DTJ2018300530-1	100321060	15048159000	0.979348	0.933856	0.508996	99587552	14540896961	0.985432	0.944925	0.50794	0.778998	150	17.3751
DTJ2018300347-1	421621486	63243222900	0.973637	0.921487	0.423661	417289328	60642637192	0.980323	0.933017	0.423083	0.634877	150	17.6303
DTJ2018301201-1	404714852	60707227800	0.980687	0.936362	0.426458	397178334	58115443141	0.986141	0.946817	0.426095	0.762169	150	17.8097
DTJ2018301232-1	474092770	71113915500	0.981645	0.936689	0.440537	464949844	68156788292	0.986596	0.946669	0.440556	0.819382	150	17.9485
DTJ2018301203-1	255008744	38251311600	0.97679	0.924965	0.418305	248780388	36148484039	0.98314	0.937596	0.418353	0.390151	150	18.2958
DTJ2018301219-1	95462646	14319396900	0.985701	0.947512	0.428596	93749608	13788817844	0.989985	0.957351	0.428522	0.801527	150	18.4354
DTJ2018300529-1	59173928	8876089200	0.975868	0.926191	0.57877	58758024	8539696941	0.983036	0.938926	0.577681	0.722551	150	18.4788
DTJ2018300545-1	118063794	17709569100	0.970797	0.911849	0.493265	116666238	16781885995	0.980121	0.927977	0.492479	0.160973	150	18.7485
DTJ2018300534-1	10257958	1538693700	0.968478	0.911074	0.571528	10184654	1462442162	0.978361	0.927338	0.569963	0.445951	150	18.8098
DTJ2018301244-1	610899482	91634922300	0.975818	0.925026	0.409573	596229412	86409819178	0.982445	0.937851	0.40982	0.741245	150	19.6104
DTJ2018300580-1	996332722	149450000000	0.982776	0.941359	0.437256	988476278	145323000000	0.987594	0.950356	0.436438	0.836585	150	20.4677
DTJ2018303040-1	291353044	43702956600	0.981927	0.940783	0.404142	282575280	38697679565	0.987224	0.952041	0.398045	0.683324	150	20.9022
DTJ2018300498-1	516141288	77421193200	0.982663	0.941437	0.438404	511744416	75211495669	0.987559	0.950684	0.437734	0.809479	150	21.2397
DTJ2018300497-1	400772670	60115900500	0.981198	0.936903	0.430954	396821208	58187166918	0.986528	0.947071	0.430322	0.760642	150	21.421
DTJ2018300540-1	267350424	40102563600	0.973076	0.919083	0.416141	264332508	38171518940	0.981321	0.933443	0.415179	0.3635	150	21.5425
DTJ2018300515-1	157272618	23590892700	0.981055	0.936841	0.542332	155425144	22798887857	0.98638	0.946844	0.541445	0.824416	150	22.0792
DTJ2018300533-1	11322940	1698441000	0.968996	0.912236	0.572108	11245256	1616051688	0.978801	0.928324	0.57052	0.418742	150	22.4607
DTJ2018301250-1	18351638	2752745700	0.974449	0.920444	0.436913	17896708	2588213523	0.981484	0.93411	0.43707	0.447529	150	22.5075
DTJ2018301225-1	98026928	14704039200	0.978923	0.928484	0.448929	96093652	14015797028	0.984713	0.939577	0.449112	0.729366	150	22.5699
DTJ2018300555-1	332100822	49815123300	0.979856	0.934218	0.428878	328874306	48018189256	0.985833	0.945501	0.428297	0.772572	150	22.6496
DTJ2018300495-1	66342900	9951435000	0.98102	0.936744	0.520359	65471982	9599858571	0.986389	0.946999	0.519451	0.740634	150	22.672
DTJ2018300492-1	25826396	3873959400	0.967543	0.90953	0.563978	25621158	3670146495	0.977968	0.926766	0.56227	0.590592	150	22.8317
DTJ2018300528-1	55044020	8256603000	0.97607	0.926679	0.577381	54682256	7947759457	0.983265	0.93941	0.576272	0.741969	150	23.2211
DTJ2018301208-1	378027486	56704122900	0.978567	0.929831	0.423393	369366902	53847484841	0.984469	0.941732	0.423292	0.74908	150	23.2639
DTJ2018300547-1	60498490	9074773500	0.97948	0.935051	0.522863	60106930	8781637408	0.985514	0.94587	0.521731	0.699651	150	24.2328
DTJ2018300565-1	32674132	4901119800	0.968793	0.910836	0.563152	32443490	4661430816	0.978559	0.926884	0.561546	0.651048	150	24.2973
DTJ2018301204-1	152999716	22949957400	0.98169	0.93409	0.445357	148845058	21822396723	0.987579	0.94738	0.445811	0.777496	150	24.4681
DTJ2018300583-1	117090928	17563639200	0.980026	0.935932	0.545606	115753648	16956863394	0.985623	0.946265	0.544733	0.773744	150	24.543
DTJ2018300564-1	49067978	7360196700	0.96965	0.912099	0.572867	48739844	7016560919	0.978949	0.92733	0.571283	0.610284	150	24.8512
DTJ2018300494-1	28026060	4203909000	0.967951	0.909121	0.560412	27787712	3982744735	0.978121	0.926065	0.558849	0.599243	150	25.1887
DTJ2018300503-1	17235776	2585366400	0.968735	0.909832	0.568423	17115750	2459657054	0.978386	0.92567	0.566844	0.481567	150	25.4418
DTJ2018300517-1	150135516	22520327400	0.977224	0.928453	0.581227	148215532	21623596986	0.983733	0.940568	0.580066	0.806969	150	25.4441
DTJ2018301249-1	15268506	2290275900	0.975141	0.922657	0.448953	14920378	2161946775	0.981921	0.935769	0.449003	0.508799	150	26.0502
DTJ2018301209-1	74598344	11189751600	0.982908	0.936964	0.458995	72746376	10693435890	0.988322	0.949318	0.459233	0.761075	150	26.1218
DTJ2018300518-1	950447792	142567000000	0.982348	0.939929	0.439593	942053400	138353000000	0.987355	0.949441	0.438794	0.868204	150	26.1371
DTJ2018300553-1	603798676	90569801400	0.981395	0.93807	0.420177	598370880	87600683483	0.98679	0.948255	0.419655	0.635121	150	26.2027
DTJ2018300543-1	16231346	2434701900	0.966087	0.905551	0.570502	16086386	2297567801	0.977044	0.923704	0.568778	0.4764	150	26.4535
DTJ2018300489-1	722841736	108426000000	0.980245	0.932978	0.421258	715180282	104438000000	0.986168	0.944306	0.420832	0.606341	150	26.5857
DTJ2018300558-1	612544106	91881615900	0.980905	0.932082	0.415762	594405066	86905541641	0.986602	0.94495	0.415674	0.451922	150	26.667
DTJ2018300493-1	33572324	5035848600	0.971087	0.916433	0.512119	33282044	4797089219	0.980163	0.931619	0.510373	0.609746	150	27.0972
DTJ2018300504-1	267678154	40151723100	0.971951	0.916914	0.422645	264656114	38150341032	0.980547	0.931837	0.421628	0.683493	150	27.1661
DTJ2018300556-1	46284434	6942665100	0.98185	0.936911	0.572708	45405914	6665618021	0.986751	0.947131	0.572116	0.632436	150	27.5565
DTJ2018300539-1	236124914	35418737100	0.974445	0.921688	0.43325	233778526	33852732729	0.982196	0.935085	0.432275	0.693125	150	27.6855
DTJ2018300541-1	7710282	1156542300	0.966474	0.907729	0.577894	7655638	1095489712	0.977058	0.925091	0.576094	0.25081	150	27.8787
DTJ2018301214-1	168537134	25280570100	0.984974	0.94313	0.434862	164699564	24235880062	0.989847	0.954728	0.435024	0.775955	150	28.0487
DTJ2018300537-1	29302660	4395399000	0.970058	0.912868	0.559583	29092668	4187959549	0.97941	0.928258	0.558013	0.634044	150	28.4412
DTJ2018303035-1	308966120	46344918000	0.981431	0.939904	0.431361	300419472	40612051247	0.98706	0.951557	0.424508	0.442922	150	28.7596
DTJ2018300496-1	57375032	8606254800	0.976865	0.929338	0.579931	56731008	8277757247	0.983297	0.941053	0.578782	0.730618	150	29.1579
DTJ2018300581-1	47169570	7075435500	0.976096	0.927264	0.599289	46585470	6788264832	0.98283	0.939612	0.598311	0.70113	150	29.173
DTJ2018300538-1	25222940	3783441000	0.971287	0.915482	0.52762	25024774	3608864692	0.980327	0.930502	0.526164	0.656788	150	29.9401
DTJ2018300328-1	624761876	93714281400	0.97573	0.926464	0.427954	619024304	90263071399	0.981809	0.936984	0.427068	0.747173	150	30.6343
DTJ2018300491-1	73716794	11057519100	0.979863	0.934611	0.476753	73104012	10678884866	0.985825	0.945657	0.475956	0.65228	150	32.549
DTJ2018300566-1	544361112	81654166800	0.975044	0.922786	0.447646	539372484	78190948001	0.982706	0.935926	0.44654	0.847577	150	33.0246
DTJ2018300582-1	94283606	14142540900	0.979252	0.934767	0.533485	93137520	13621694917	0.985265	0.945868	0.532289	0.667023	150	33.3657
DTJ2018300536-1	499225916	74883887400	0.974619	0.921601	0.450775	494493702	71637535055	0.982389	0.934934	0.449584	0.823655	150	34.022
DTJ2018300330-1	217313326	32596998900	0.97564	0.925574	0.432565	215247862	31388876445	0.981642	0.935984	0.431826	0.685021	150	34.4823
DTJ2018300544-1	36629610	5494441500	0.970414	0.913524	0.557192	36339670	5231855695	0.979709	0.928949	0.555672	0.609476	150	34.787
DTJ2018300505-1	13223038	1983455700	0.969544	0.912955	0.536385	13123128	1887328008	0.979021	0.928645	0.534599	0.423055	150	35.308
DTJ2018300542-1	289036368	43355455200	0.975153	0.923563	0.451427	286485542	41554216947	0.982611	0.936323	0.45024	0.743377	150	35.6584
DTJ2018300392-1	154044758	23106713700	0.972139	0.918373	0.442735	152388924	22102578845	0.979158	0.930425	0.442127	0.74887	150	36.2081
DTJ2018301258-1	519959428	77993914200	0.987556	0.954295	0.422036	513080698	75698499384	0.991189	0.96233	0.421913	0.810585	150	36.4152
DTJ2018301243-1	47418714	7112807100	0.979086	0.928303	0.468753	46417684	6784516983	0.984626	0.939355	0.468913	0.754641	150	36.7602
DTJ2018300376-1	420794516	63119177400	0.974558	0.922878	0.428617	416560842	60631377088	0.981136	0.934171	0.428013	0.783051	150	36.9132
DTJ2018303086-1	513371386	77005707900	0.977668	0.930644	0.417946	499408444	69782169470	0.984256	0.943734	0.414723	0.573796	150	37.1223
DTJ2018300527-1	548202036	82230305400	0.979603	0.932683	0.496921	543487098	79356223632	0.985726	0.944075	0.496457	0.476316	150	38.8173
DTJ2018300319-1	437672064	65650809600	0.984713	0.948774	0.452665	434618070	64067484421	0.98904	0.957089	0.45172	0.843225	150	39.8998
DTJ2018300345-1	413751666	62062749900	0.971578	0.916313	0.420203	408752980	59198440751	0.978702	0.928693	0.419717	0.553104	150	40.4211
DTJ2018300333-1	315227400	47284110000	0.984788	0.946691	0.427697	313270404	46122656349	0.989059	0.954582	0.427315	0.549893	150	43.9867
DTJ2018300390-1	484701088	72705163200	0.970054	0.911448	0.43125	477943464	69000758719	0.977697	0.924875	0.430897	0.456364	150	44.1469
DTJ2018300256-1	491576092	73736413800	0.984386	0.945536	0.430181	487141182	71762183952	0.988713	0.954222	0.429699	0.70984	150	50.3552
DTJ2018301217-1	92669860	13900479000	0.986406	0.949985	0.47385	91277400	13449389951	0.990478	0.959015	0.473843	0.779779	150	51.0637
DTJ2018301229-1	235146246	35271936900	0.980841	0.932536	0.473155	231312664	33878183019	0.985951	0.942237	0.473005	0.806073	150	52.2605
DTJ2018301194-1	107909272	16186390800	0.982736	0.940624	0.493805	105902290	15575488587	0.987875	0.951073	0.493932	0.77026	150	55.5489
DTJ2018301205-1	57566024	8634903600	0.980402	0.929237	0.489759	55929480	8194117483	0.98632	0.943047	0.490001	0.768942	150	62.1028
DTJ2018303100-1	248983426	37347513900	0.985789	0.948131	0.429413	242929198	33037455682	0.990306	0.958539	0.423724	0.882541	150	91.411

## Sheet: S2
Supplementary Table 2. The average relative abundance of genus-level microbes in the reproductive tract, intestines, saliva, urine, male urine samples, and female urine samples, sorted from highest to lowest based on their presence in urine.
genus	vaginal	saliva	gut	urine	urine_female	urine_male
g__Lactobacillus	0.588834	1.83e-05	0.00121672	0.176532	0.25685	0.0248866
g__Variovorax	2.24e-05	5.83e-09	4.58e-07	0.106469	0.0708334	0.176082
g__Acinetobacter	3.99e-05	0.00024139	8.06e-06	0.0939483	0.0726445	0.136849
g__Prevotella	0.0359182	0.291275	0.134257	0.0671867	0.0884504	0.0253368
g__Sphingobium	0	1.9e-07	3.81e-07	0.0560502	0.0439765	0.0770961
g__Sphingomonas	0	3.74e-07	2.3e-07	0.0523032	0.0439485	0.0673924
g__Gardnerella	0.170456	3.22e-06	0.000110223	0.0470288	0.0596573	0.0202954
g__Bradyrhizobium	0	0	0	0.03203	0.0225557	0.0523522
g__Novosphingobium	0	0	0	0.030663	0.0263057	0.0381304
g__Erythrobacter	0	0	0	0.0278241	0.0241306	0.0341677
g__Brevundimonas	0.000511495	2.27e-06	1.16e-06	0.0236886	0.0188096	0.032509
g__Escherichia	0.0104699	1.97e-05	0.0227521	0.0223898	0.0296348	0.0086681
g__GGB26601	0	0	0	0.0205389	0.0173658	0.0261243
g__Streptococcus	0.0404246	0.0207046	0.00437082	0.0178298	0.0199055	0.0139519
g__Bosea	0	0	0	0.0172871	0.0135537	0.0242773
g__Herbaspirillum	0	0	0	0.0157409	0.0101572	0.0276196
g__Achromobacter	0	1.09e-08	1.23e-07	0.0101007	0.0079607	0.0138657
g__Hyphomicrobiales_unclassified	0	0	0	0.0096548	0.00852692	0.0121569
g__Megasphaera	0.00334913	0.0041419	0.00192358	0.00880179	0.0108677	0.00252847
g__Cutibacterium	0	0	0	0.00851947	0.00548485	0.0148329
g__Fannyhessea	0	0	0	0.00783779	0.0106404	0.00237713
g__Paracoccus	0	1.62e-08	1.05e-05	0.00750181	0.00560161	0.0111788
g__Bifidobacterium	0.030388	2.63e-05	0.0216519	0.00693276	0.0103932	0.000377262
g__Moraxella	0	7.85e-06	0	0.00642876	0.00385072	0.0118711
g__GGB79634	0	0	0	0.00627937	0.00892586	0.0011
g__Pseudomonas	0.00644388	6.9e-05	1.14e-05	0.00623085	0.00518157	0.0083092
g__Agrobacterium	0	1.91e-08	1.17e-06	0.00587215	0.00323129	0.0112182
g__Klebsiella	0.000304604	4.89e-06	0.00545831	0.00581073	0.00653163	0.00464981
g__Microbacterium	0	3.16e-07	3.09e-08	0.00562601	0.00425764	0.00822864
g__Veillonella	0.000864525	0.0721594	0.00308108	0.00540361	0.00607444	0.00425544
g__Corynebacterium	0.00084448	0.00155744	1.2e-05	0.00493618	0.00468778	0.00563646
g__GGB79622	0	0	0	0.00459928	0.00441204	0.00495089
g__Pantoea	0	6.54e-07	5.93e-05	0.00391481	0.00202406	0.00784924
g__Veillonellaceae_unclassified	0	0	0	0.00376886	0.00478559	0.00159367
g__Elizabethkingia	0	0	0	0.00375363	0.00457916	0.00201673
g__Porphyromonas	0.00464007	0.108477	0.000455386	0.00351643	0.00307385	0.00452653
g__Ralstonia	0.00507673	2.04e-06	2.26e-08	0.00296966	0.00284958	0.00330645
g__Massilia	0	0	0	0.00268349	0.0014283	0.00527921
g__Peptoniphilus	0.0021687	1.45e-07	0.000227298	0.00264604	0.00224515	0.00347396
g__Comamonas	8.02e-06	1.3e-06	5.7e-06	0.0025455	0.00232103	0.00296916
g__Serratia	1.25e-06	1.54e-07	2.31e-06	0.00252085	0.00346581	0.000660757
g__Haemophilus	0.00125914	0.158109	0.00346984	0.00210297	0.00186444	0.00144145
g__Enterococcus	0.000187143	2.85e-07	0.00020476	0.00207809	0.0023621	0.00161115
g__Citrobacter	5.94e-08	5.7e-08	0.000451962	0.00200288	0.00205401	0.00199082
g__Fenollaria	0	0	0	0.00178421	0.00122588	0.00292798
g__Staphylococcus	0.000506583	3.77e-06	7.41e-06	0.00171542	0.00139058	0.00236773
g__Anaeroglobus	8.18e-06	0.00019999	6.07e-06	0.00168964	0.00247485	5.2e-05
g__Ezakiella	0	0	0	0.00165265	0.000723101	0.00354766
g__Sneathia	0	0	0	0.0016	0.00148055	0.00191815
g__Kocuria	1.49e-08	2.03e-08	6.21e-07	0.00153141	0.00107801	0.00251142
g__Caulobacter	0.00933602	2.64e-05	7.4e-07	0.00141857	0.00117041	0.00186184
g__Peptostreptococcus	0.00081213	0.00478516	0.000133309	0.00139936	0.00188611	0.000378474
g__Burkholderia	0.000295953	5.5e-06	1.16e-05	0.00129164	0.00104828	0.00184117
g__Dialister	0.000777025	0.000999244	0.0026363	0.00126228	0.00174567	0.000325895
g__Cupriavidus	2.18e-06	2.24e-07	5.77e-07	0.00121903	0.000702802	0.00223993
g__Jonquetella	7.98e-05	2.26e-08	9.51e-06	0.00115403	0.00142186	0.000662838
g__Mycolicibacterium	0	0	0	0.00114256	0.000403116	0.0025786
g__Azospira	0	0	0	0.00110271	0.000916377	0.00152056
g__Shinella	0	0	6.13e-07	0.00102524	0.0007994	0.00143812
g__Morganella	0	3.01e-08	1.92e-05	0.000813991	0.000229456	0.00201933
g__Fusobacterium	0.000566485	0.00736698	0.00420306	0.000803863	0.00118742	7.43e-05
g__Campylobacter	0.000585486	0.00890828	0.000188161	0.00080246	0.000776333	0.000892236
g__GGB6646	0	0	0	0.000723239	6.15e-05	0.00207783
g__Chlamydia	0.00198872	0.000109955	1.3e-06	0.000677921	1.35e-05	0.00203552
g__GGB1215	0	0	0	0.000671906	0.00100408	4.38e-05
g__Proteus	0	0	1.64e-05	0.000666452	0.000742534	0.000548263
g__Negativicoccus	0	0	0	0.000650883	9.45e-05	0.00179044
g__Methylobacterium	0	0	0	0.000634089	0.00045114	0.00103034
g__Enterobacter	0.000515914	7.37e-06	0.00126459	0.000625017	0.000279767	0.00133182
g__Anaerococcus	0.00340374	6.98e-09	0.000102033	0.000619614	0.000870225	0.000124358
g__GGB26228	0	0	0	0.000616573	0.000492217	0.000845944
g__Janibacter	0	0	1.23e-07	0.000616494	0.000244822	0.00138756
g__Mycobacterium	0	0	0	0.000586425	0.000475165	0.000822481
g__Agromyces	0	1.71e-09	1.18e-07	0.000564171	0.000398217	0.000869833
g__Ewingella	0	0	0	0.000487091	0.000628516	0.00021884
g__Brachybacterium	3e-07	4.12e-08	8.14e-07	0.000441301	0.000239498	0.000828025
g__GGB7899	0	0	0	0.00043971	0.000407975	0.000520433
g__Micrococcus	4.49e-07	0	1.41e-07	0.000438062	0.000245747	0.000818813
g__Mobiluncus	0.00024884	3.99e-09	1.26e-05	0.000437691	0.000479433	0.000375698
g__Yokenella	0	0	0	0.000385658	0.000551307	5.69e-05
g__Bacillus	0	1.9e-06	5.2e-07	0.000382386	0.000494512	0.000177565
g__Paraburkholderia	0	0	0	0.000375611	0.000484747	0.000176378
g__Blastomonas	6.06e-05	8.45e-08	5.4e-08	0.000362767	0.000285641	0.000505974
g__Alloscardovia	0.0021285	8.79e-06	5.94e-07	0.000353872	0.000540391	0
g__Levyella	0	0	0	0.000325919	0.000358573	0.0002519
g__Flavobacterium	0	0	0	0.000314698	0.000101957	0.000754305
g__Sphingobacterium	5.24e-08	6.95e-08	2.18e-06	0.000304434	0.000271732	0.000292322
g__Aerococcus	0	7.43e-08	2.69e-07	0.000270382	0.000353077	0.000105808
g__Bacteroides	5.25e-05	5.77e-05	0.278056	0.000269265	0.000406638	9.07e-06
g__Roseomonas	0	0	1.12e-07	0.000267084	0.000193201	0.000427661
g__GGB1456	0	0	0	0.000251258	0.000244826	0.000276661
g__Lachnospiraceae_unclassified	0	0	0	0.000244623	0.000348105	5.07e-05
g__Mesorhizobium	0	0	2.47e-07	0.000239783	0.0001048	0.000519524
g__Varibaculum	5.99e-05	0	9.89e-06	0.000238826	0.000343552	4.1e-05
g__Azospirillum	0	0	3.07e-09	0.000228976	8.84e-05	0.000515336
g__GGB2722	0	0	0	0.00022319	6.25e-05	0.000554515
g__GGB753	0	0	0	0.000218829	0.000188929	0.00028936
g__Finegoldia	0.00305835	1.56e-08	0.000167588	0.000216208	0.000289659	7.47e-05
g__Thermus	0	2.11e-06	0	0.000215429	0.000261499	0.000134437
g__Bacteroidales_unclassified	0	0	0	0.000197857	7.86e-05	0.000445462
g__Gemella	5.34e-05	0.0027072	1.86e-05	0.000195568	0.000250717	9.55e-05
g__Pedobacter	3.12e-07	4.75e-07	9.88e-05	0.000189369	0.000103232	0.000360615
g__Hafnia	0	0	8.18e-08	0.00017827	0.00023087	8.24e-05
g__Empedobacter	0	0	0	0.000177754	0.00023112	7.76e-05
g__GGB1455	0	0	0	0.000176468	0.000227403	6.35e-05
g__Rhodococcus	0	5.59e-08	0	0.000174943	8.11e-05	0.00036946
g__Pelomonas	0	0	0	0.000171339	7.2e-05	0.000374112
g__Neisseria	0.00231979	0.168823	1.03e-05	0.000156783	0.000145553	0.00018701
g__Limosilactobacillus	0	0	0	0.000155431	0.000195199	7.63e-05
g__Lactococcus	0.000198605	3.15e-06	0.000147169	0.000153104	0.000202676	6.2e-05
g__Acidovorax	0	0	9.51e-08	0.000152258	0.000141832	0.000170589
g__Novispirillum	0	0	0	0.000143306	6.96e-05	0.0002922
g__Actinomyces	0.000896953	0.00903113	4.94e-05	0.000142724	1.62e-05	0.000401868
g__Brucella	0	0	3.71e-07	0.000142651	7.08e-05	0.000292077
g__Aquabacterium	0	0	0	0.000138204	9.36e-05	0.000221575
g__Epilithonimonas	0	0	0	0.000137759	9.96e-06	0.000399284
g__Shewanella	0	0	3.35e-07	0.000134411	4.08e-05	0.000322293
g__Pararheinheimera	0	0	0	0.000132965	0.000175886	5.41e-05
g__Aeromonas	0	9.49e-06	2.44e-05	0.000129312	0.000161948	6.56e-05
g__Coriobacteriales_unclassified	0	0	0	0.000128725	0.000150173	9.24e-05
g__Criibacterium	0	0	0	0.000127763	3.78e-05	0.00031341
g__GGB1460	0	0	0	0.000124166	0.000128754	7.48e-05
g__Cellulomonas	0	0	7.53e-09	0.000120364	9.5e-05	0.000174792
g__Phocaeicola	0	0	0	0.000115733	0.000132125	8.89e-05
g__Methylobacillus	0	0	0	0.000114305	4.67e-05	0.000254813
g__Deinococcus	1.56e-05	1.22e-06	1.55e-05	0.000101549	2.38e-05	0.000261624
g__Schaalia	0	0	0	9.82e-05	0.00014584	8e-06
g__Olegusella	0	0	0	9.31e-05	0.000141269	1.79e-06
g__GGB3012	0	0	0	9.23e-05	9.17e-05	9.81e-05
g__Curvibacter	0	0	0	8.99e-05	4.4e-05	0.000184622
g__Paenibacillus	0	0	0	8.62e-05	5.95e-05	0.00014338
g__Exiguobacterium	0	1.19e-05	1.13e-07	8.59e-05	0.000124276	1.37e-05
g__GGB36599	0	0	0	8.56e-05	0.000116735	2.47e-05
g__GGB33537	0	0	0	8.37e-05	2.37e-05	0.000207542
g__Kaistella	0	0	0	8.31e-05	9.37e-05	6.61e-05
g__Rothia	0.00260846	0.00828115	3.74e-05	8.22e-05	0.00012193	7.11e-06
g__Winkia	0	0	0	8.18e-05	3.2e-05	0.000182699
g__Ruminococcus	5.56e-06	2.4e-06	0.0326354	8.16e-05	7.92e-05	9.03e-05
g__Sphingopyxis	0	1.03e-09	1.11e-06	8.12e-05	7.77e-05	9.17e-05
g__Faecalibacterium	7.68e-06	7.16e-06	0.0919968	8.09e-05	0.000105963	3.51e-05
g__Rufibacter	0	0	0	7.9e-05	6e-05	0.000104995
g__Propionimicrobium	0.000236157	0	1.07e-08	7.51e-05	5.94e-05	0.000107753
g__Chryseobacterium	0	1.78e-07	1.32e-07	7.09e-05	2.36e-05	0.000168421
g__Janthinobacterium	0	0	1.28e-08	6.72e-05	1.01e-06	0.000202481
g__Atopobium	0.0453652	0.00236281	2.27e-05	6.6e-05	5.65e-05	8.84e-05
g__Salmonella	0	0	2.38e-06	6.53e-05	7.73e-05	4.23e-05
g__Fusicatenibacter	0	0	0	6.48e-05	9.89e-05	0
g__Devosia	0	0	0	6.39e-05	4.26e-05	0.000107577
g__Pseudoxanthomonas	0	0	6.35e-07	6.32e-05	4.82e-05	9.01e-05
g__Alcaligenes	0	9.02e-08	1.67e-09	6.28e-05	1.9e-07	0.000190741
g__GGB1461	0	0	0	6.11e-05	8.19e-05	2.27e-05
g__Kalamiella	0	0	0	6.09e-05	3.82e-05	0.000109401
g__Pyramidobacter	7.39e-07	7.68e-06	3.48e-05	5.7e-05	8.27e-05	8.58e-06
g__Methylorubrum	0	0	0	4.7e-05	6.63e-06	0.000129335
g__GGB38873	0	0	0	4.48e-05	6.35e-05	9.74e-06
g__Vaginimicrobium	0	0	0	4.29e-05	2.65e-05	7.79e-05
g__Alkalihalobacillus	0	0	0	4.16e-05	3.17e-05	6.29e-05
g__Kytococcus	0	0	0	4.02e-05	1.01e-06	0.000120413
g__Geobacillus	0	0	0	3.91e-05	1.51e-06	0.000116018
g__GGB4455	0	0	0	3.87e-05	5.28e-05	1.27e-05
g__Azohydromonas	0	0	0	3.8e-05	1.41e-05	8.68e-05
g__Porphyrobacter	0	0	0	3.74e-05	2.32e-05	6.29e-05
g__Urinicoccus	0	0	0	3.67e-05	2.02e-05	7.08e-05
g__Afipia	0.000296979	6.89e-06	6.67e-09	3.61e-05	1.94e-05	7.12e-05
g__Metabacillus	0	0	0	3.51e-05	2.12e-05	6.47e-05
g__Fastidiosipila	0	0	0	3.48e-05	5.19e-05	2.41e-06
g__Methylophilus	0	0	3.98e-08	3.41e-05	7.08e-07	0.000102348
g__Paenarthrobacter	0	0	0	3.34e-05	2.29e-05	5.6e-05
g__Bilophila	0	1.27e-06	0.003563	3.26e-05	4.98e-05	1.04e-07
g__GGB1144	0	0	0	2.87e-05	9.23e-06	6.89e-05
g__Eubacteriales_Family_XIII_Incertae_Sedis_unclassified	0	0	0	2.55e-05	3.18e-05	6.02e-06
g__Megamonas	3.55e-08	3.86e-06	0.041758	2.47e-05	3.77e-05	0
g__Gleimia	0	0	0	2.35e-05	3.58e-05	0
g__Actinotignum	0	0	0	2.32e-05	3.21e-05	6.71e-06
g__Amnimonas	0	0	0	2.32e-05	4.54e-06	6.16e-05
g__Desulfovibrio	0	3.78e-06	0.000377234	2.24e-05	3.41e-05	0
g__Dermacoccus	0	0	0	2.23e-05	3.35e-05	1.01e-06
g__Mageeibacillus	0	0	0	2.16e-05	5.81e-06	5.4e-05
g__Bdellovibrio	0	0	8.79e-09	2.1e-05	1.49e-05	3.28e-05
g__Facklamia	7.97e-05	1.11e-09	1.14e-06	2.04e-05	2.76e-05	2.68e-06
g__Arcanobacterium	0	0	0	2e-05	8.4e-06	4.4e-05
g__Brevibacterium	7.91e-06	6.3e-06	4.83e-06	1.9e-05	1.17e-05	3.47e-05
g__Mycoplasma	0.00276086	8.56e-05	1.15e-06	1.68e-05	1.7e-05	1.7e-05
g__Pseudonocardia	0	0	2.18e-08	1.67e-05	2.49e-05	1.08e-06
g__Yimella	0	0	0	1.6e-05	2.38e-05	1.26e-06
g__Collinsella	1.04e-06	6.39e-07	0.00456284	1.57e-05	1.36e-05	2.05e-05
g__Soonwooa	0	0	0	1.57e-05	1.98e-05	8.43e-06
g__Gordonia	0	3.29e-07	7.23e-08	1.55e-05	1.01e-05	2.32e-05
g__Pandoraea	0	0	0	1.55e-05	2.07e-05	6.16e-06
g__Arthrobacter	0	0	0	1.49e-05	2.86e-06	3.98e-05
g__Actinobaculum	1.9e-06	0.000158963	1.74e-07	1.37e-05	9.31e-06	1.96e-05
g__Listeria	0	4.68e-08	1.49e-08	1.36e-05	1.51e-05	9.66e-06
g__Jeotgalicoccus	0	0	0	1.26e-05	9.32e-07	3.65e-05
g__Tissierellia_unclassified	0	0	0	1.22e-05	1.39e-05	9.47e-06
g__Propioniciclava	0	0	0	1.21e-05	1.76e-05	1.52e-06
g__Providencia	0	1.48e-07	4.46e-06	1.18e-05	9.83e-06	1.62e-05
g__Pseudoglutamicibacter	0	0	0	1.13e-05	1.49e-05	4.77e-06
g__GGB3744	0	0	0	1.11e-05	1.27e-05	8.44e-06
g__Glutamicibacter	0	0	0	1.03e-05	3.05e-06	2.53e-05
g__Hoeflea	0	0	0	1.03e-05	1.62e-06	2.81e-05
g__Lancefieldella	0	0	0	9.58e-06	1.46e-05	0
g__Limnobacter	0	0	0	9.47e-06	9.88e-06	9.14e-06
g__GGB1845	0	0	0	9.35e-06	1.43e-05	0
g__Dermabacter	0	0	0	9.03e-06	6.84e-06	1.39e-05
g__Murdochiella	0	0	0	8.96e-06	6.27e-06	1.48e-05
g__Solobacterium	5.79e-05	0.00170681	2.71e-05	8.56e-06	1.25e-05	1.16e-06
g__Niveispirillum	0	0	0	7.98e-06	4.27e-06	1.56e-05
g__Rhizobium	0	5.45e-09	0	7.61e-06	2.49e-06	1.82e-05
g__Stenotrophomonas	0	4.34e-05	9.47e-08	6.6e-06	6.81e-06	6.49e-06
g__Enterocloster	0	0	0	5.42e-06	8.28e-06	0
g__Parvimonas	7.3e-05	0.00073976	3.81e-05	5.32e-06	8.12e-06	0
g__Bacteria_unclassified	0	0	0	5.19e-06	3.93e-06	6.65e-06
g__Saccharopolyspora	0	0	7.78e-08	5.16e-06	3.97e-07	1.49e-05
g__Peptococcus	0	0	0	4.91e-06	6.5e-06	6.86e-08
g__Acidaminococcus	0	1.04e-07	0.000517361	4.14e-06	6.32e-06	0
g__GGB2945	0	0	0	4.12e-06	6.29e-06	0
g__Slackia	3.72e-05	1.91e-05	3.64e-05	4.07e-06	6.22e-06	0
g__Allosaccharopolyspora	0	0	0	3.28e-06	0	9.96e-06
g__Paracnuella	0	0	0	2.78e-06	1.44e-06	5.59e-06
g__Candidatus_Cibionibacter	0	0	0	2.77e-06	4.23e-06	0
g__Reyranella	0	0	0	2.74e-06	1.76e-06	4.83e-06
g__Tepidimonas	0	0	0	2.6e-06	1.63e-06	4.67e-06
g__Aliterella	0	0	0	2.54e-06	3.02e-06	1.72e-06
g__Burkholderiaceae_unclassified	0	0	0	2.3e-06	1.2e-06	3.95e-06
g__Halomonas	2.59e-06	3.99e-07	3.95e-06	2.1e-06	3.2e-06	0
g__Eubacteriales_unclassified	0	0	0	2.09e-06	2.81e-07	2.74e-06
g__Skermanella	0	0	0	1.71e-06	2.62e-06	0
g__Bacteriovorax	2.17e-08	0	5.69e-08	1.7e-06	2.53e-06	1.41e-07
g__Granulicatella	0.000181554	0.00465409	2.88e-05	1.69e-06	3.47e-07	4.44e-06
g__Curtobacterium	0	0	1.28e-08	1.64e-06	2.51e-06	0
g__Oceanobacillus	0	0	0	1.46e-06	3.76e-07	3.7e-06
g__Mycobacteroides	0	0	0	1.09e-06	1.16e-06	1.01e-06
g__Alistipes	3.61e-06	2.94e-05	0.0327781	8.15e-07	1.24e-06	0
g__GGB26910	0	0	0	7.87e-07	0	2.39e-06
g__Myroides	0	0	1.92e-07	6.81e-07	1.04e-06	0
g__Hydrogenophaga	0	0	0	6.23e-07	9.51e-07	0
g__GGB9832	0	0	0	6.17e-07	9.42e-07	0
g__Lagierella	0	0	0	3.16e-07	4.83e-07	0
g__GGB3493	0	0	0	2.3e-07	3.52e-07	0
g__GGB79878	0	0	0	7.05e-08	0	2.14e-07
g__Thiobacillus	8.59e-07	0	2.22e-08	3.87e-08	0	1.18e-07
g__Hyphomicrobium	0	0	1.59e-07	2.6e-08	0	7.9e-08
g__Alloprevotella	5.8e-05	0.0432007	1.18e-05	0	0	0
g__Capnocytophaga	8.91e-05	0.0193295	8.67e-07	0	0	0
g__Aggregatibacter	2.71e-05	0.0122187	1.2e-05	0	0	0
g__Lautropia	2.38e-05	0.00747655	1.5e-06	0	0	0
g__Leptotrichia	1.53e-05	0.00527501	1.18e-06	0	0	0
g__Treponema	8.32e-08	0.00522332	9.45e-06	0	0	0
g__Tannerella	1.16e-06	0.00418965	0	0	0	0
g__Actinobacillus	2.16e-05	0.00368533	3.29e-05	0	0	0
g__Kingella	1.38e-05	0.00366883	9.15e-08	0	0	0
g__Bacteroidetes_noname	7.26e-07	0.00272108	1.6e-07	0	0	0
g__Filifactor	2.95e-05	0.00230698	2.93e-07	0	0	0
g__Oribacterium	1.12e-05	0.00192154	3.32e-06	0	0	0
g__Eubacterium	1.82e-05	0.00182814	0.102557	0	0	0
g__Selenomonas	2.02e-07	0.00106614	2.31e-06	0	0	0
g__Lachnospiraceae_noname	6.78e-06	0.000980512	0.00929383	0	0	0
g__Riemerella	4.65e-07	0.00081464	1.14e-06	0	0	0
g__Candidatus_Saccharibacteria_noname	4.01e-06	0.000796011	1.85e-06	0	0	0
g__Eikenella	0	0.000788485	1.18e-06	0	0	0
g__Cardiobacterium	0	0.000735052	0	0	0	0
g__Catonella	1.35e-07	0.000503325	1.1e-07	0	0	0
g__Clostridiales_Family_XIII_Incertae_Sedis_noname	5.88e-06	0.000462323	3.42e-07	0	0	0
g__Eggerthia	5.33e-08	0.000343584	1.76e-07	0	0	0
g__Simonsiella	0	0.00032032	0	0	0	0
g__Stomatobaculum	4.81e-06	0.000313403	4.38e-06	0	0	0
g__Abiotrophia	1.83e-06	0.000262155	3.21e-07	0	0	0
g__Fretibacterium	9.59e-08	0.000256823	0	0	0	0
g__Propionibacterium	2.09e-05	0.000242585	5.68e-07	0	0	0
g__Mitsuokella	8.94e-06	0.000164655	0.00153587	0	0	0
g__Bulleidia	4.19e-08	0.000103475	9.46e-07	0	0	0
g__Eubacteriaceae_noname	0	9.99e-05	6.35e-08	0	0	0
g__Peptostreptococcaceae_noname	7.9e-06	8.64e-05	0.00101292	0	0	0
g__Lachnoanaerobaculum	0	8.04e-05	1.05e-06	0	0	0
g__Centipeda	0	7.33e-05	0	0	0	0
g__Scardovia	1.59e-05	7.29e-05	7.23e-06	0	0	0
g__Mogibacterium	0	6.64e-05	0	0	0	0
g__Shuttleworthia	2.07e-07	6.17e-05	1.62e-07	0	0	0
g__Olsenella	2.79e-06	4.72e-05	1.87e-05	0	0	0
g__Desulfobulbus	5.8e-08	4.65e-05	0	0	0	0
g__Johnsonella	0	3.38e-05	0	0	0	0
g__Parabacteroides	3.45e-08	1.24e-05	0.0238091	0	0	0
g__Subdoligranulum	1.81e-05	1.13e-05	0.022728	0	0	0
g__Weissella	3.64e-06	1.12e-05	0.00014238	0	0	0
g__Alicycliphilus	0	9.42e-06	2.25e-06	0	0	0
g__Butyrivibrio	4.07e-07	8.82e-06	0.00131456	0	0	0
g__Barnesiella	1.19e-06	7.66e-06	0.0039973	0	0	0
g__Blautia	1.67e-05	7e-06	0.0213856	0	0	0
g__Cryptobacterium	0	6.56e-06	0	0	0	0
g__Cellulophaga	7.86e-07	4.87e-06	2.97e-05	0	0	0
g__Parascardovia	0	4.76e-06	7.09e-08	0	0	0
g__Bartonella	3.05e-05	3.79e-06	3.04e-05	0	0	0
g__Roseburia	1.02e-06	3.76e-06	0.0467617	0	0	0
g__Akkermansia	5.03e-06	3.17e-06	0.00379983	0	0	0
g__Pusillimonas	2.73e-06	2.65e-06	9.35e-07	0	0	0
g__Pseudoramibacter	0	2.37e-06	1.67e-07	0	0	0
g__Methyloversatilis	5.1e-05	1.84e-06	6.38e-08	0	0	0
g__Leuconostoc	1.24e-06	1.74e-06	5.58e-05	0	0	0
g__Odoribacter	2.2e-08	1.37e-06	0.0056866	0	0	0
g__Pasteurella	0	1.31e-06	3.66e-08	0	0	0
g__Sutterella	2.08e-08	1.14e-06	0.005103	0	0	0
g__Bacteroidales_noname	0	8.81e-07	0.00142331	0	0	0
g__Enhydrobacter	7.24e-07	8.16e-07	5.12e-06	0	0	0
g__Thiomonas	1.35e-06	6.39e-07	3.16e-06	0	0	0
g__Oxalobacter	0	5.48e-07	9.81e-05	0	0	0
g__Buchnera	0	5.03e-07	8.25e-07	0	0	0
g__Rhodopseudomonas	9.1e-05	4.83e-07	3.68e-08	0	0	0
g__Coprococcus	0	4.63e-07	0.01293	0	0	0
g__Clostridiales_noname	0.000112041	4.27e-07	0.00019862	0	0	0
g__Parasutterella	0	4.21e-07	0.00113092	0	0	0
g__Oscillibacter	6.51e-08	4e-07	0.00257536	0	0	0
g__Clostridium	0.00022449	3.12e-07	0.0120122	0	0	0
g__Burkholderiales_noname	0	3.12e-07	0.00110531	0	0	0
g__Macrococcus	0	2.75e-07	4.57e-07	0	0	0
g__Borrelia	0.000115434	2.38e-07	5.16e-06	0	0	0
g__Dorea	1.9e-07	2.37e-07	0.00686294	0	0	0
g__Asticcacaulis	0.0003442	2.32e-07	4.29e-07	0	0	0
g__Granulicella	3.08e-06	1.78e-07	3.8e-06	0	0	0
g__Polaromonas	0	1.65e-07	8.76e-07	0	0	0
g__Spiribacter	0	1.62e-07	2.04e-06	0	0	0
g__Dolosigranulum	0	1.34e-07	0	0	0	0
g__Paraprevotella	0	1.3e-07	0.00401174	0	0	0
g__Anaerotruncus	0	1.2e-07	0.000235765	0	0	0
g__Tropheryma	0	1.09e-07	5.86e-08	0	0	0
g__Rhodospirillum	3.48e-06	1.06e-07	6.68e-06	0	0	0
g__Chlamydophila	4.5e-06	8.23e-08	6.79e-06	0	0	0
g__Bordetella	0	7.32e-08	1.02e-06	0	0	0
g__Ureaplasma	0.00936491	6.65e-08	2.76e-06	0	0	0
g__Methylotenera	0	6.09e-08	6.41e-08	0	0	0
g__Leifsonia	0	5.49e-08	2.73e-07	0	0	0
g__Acetobacter	0	4.93e-08	2.6e-07	0	0	0
g__Eggerthella	0	4.91e-08	0.00076181	0	0	0
g__Helicobacter	0	4.01e-08	4.54e-05	0	0	0
g__Holdemania	0	3.91e-08	0.00036451	0	0	0
g__Butyricimonas	0	3.69e-08	0.000101657	0	0	0
g__Thiothrix	0	2.61e-08	5.21e-08	0	0	0
g__Thermodesulfobacterium	0	2.33e-08	5.66e-07	0	0	0
g__Adlercreutzia	0	1.61e-08	0.000367589	0	0	0
g__Anaerostipes	0	1.39e-08	0.000622181	0	0	0
g__Microcoleus	8.17e-06	1.35e-08	4.71e-07	0	0	0
g__Candidatus_Phytoplasma	7.31e-07	1.31e-08	2.29e-06	0	0	0
g__Coprobacillus	0	1.12e-08	0.0012328	0	0	0
g__Pseudoflavonifractor	0	8.66e-09	8.58e-06	0	0	0
g__Gordonibacter	0	7.77e-09	6.96e-05	0	0	0
g__Succinatimonas	0	7.07e-09	1.59e-05	0	0	0
g__Delftia	0	6.96e-09	1.22e-07	0	0	0
g__Carnobacterium	0	6.28e-09	2.46e-07	0	0	0
g__Rhodobacteraceae_noname	4.09e-06	5.96e-09	8.29e-08	0	0	0
g__Ochrobactrum	0	5.66e-09	3.37e-07	0	0	0
g__Photobacterium	0	5.47e-09	3.84e-08	0	0	0
g__Gillisia	3.13e-09	4.96e-09	4.47e-08	0	0	0
g__Rhodopirellula	0	4.4e-09	4.82e-07	0	0	0
g__Cyanobacterium	0	3.96e-09	0	0	0	0
g__Verminephrobacter	0	3.8e-09	4.84e-08	0	0	0
g__Turicibacter	0	3.48e-09	7.26e-05	0	0	0
g__Cellvibrio	0	3.07e-09	3.1e-07	0	0	0
g__Cytophaga	0	3.02e-09	0	0	0	0
g__Pediococcus	4.45e-07	2.99e-09	8.78e-06	0	0	0
g__Dyadobacter	0	2.22e-09	6.75e-09	0	0	0
g__Rickettsia	0.000701732	1.67e-09	1.37e-06	0	0	0
g__Limnohabitans	0	2.99e-10	2.64e-07	0	0	0
g__Ruminococcaceae_noname	0	1.89e-10	0.000175535	0	0	0
g__Candidatus_Zinderia	0.00533583	0	6.6e-06	0	0	0
g__Clostridiales_Family_XI_Incertae_Sedis_noname	2.93e-05	0	2.19e-05	0	0	0
g__Candidatus_Sulcia	6.93e-06	0	2.41e-07	0	0	0
g__Coriobacteriaceae_noname	4.95e-06	0	5.25e-05	0	0	0
g__Shigella	2.23e-06	0	4.12e-05	0	0	0
g__Wolbachia	1.56e-06	0	5.69e-07	0	0	0
g__Chlorobium	3.89e-07	0	2.08e-05	0	0	0
g__Spiroplasma	7.11e-08	0	1.21e-07	0	0	0
g__Streptobacillus	3.76e-08	0	1.46e-09	0	0	0
g__Brachyspira	5.05e-09	0	2.02e-06	0	0	0
g__Blattabacterium	3.61e-10	0	6.57e-09	0	0	0
g__Phascolarctobacterium	0	0	0.00381929	0	0	0
g__Erysipelotrichaceae_noname	0	0	0.00285033	0	0	0
g__Catenibacterium	0	0	0.000980443	0	0	0
g__Flavonifractor	0	0	0.000362056	0	0	0
g__Coprobacter	0	0	0.000272653	0	0	0
g__Cetobacterium	0	0	8.85e-05	0	0	0
g__Clostridiaceae_noname	0	0	8.21e-05	0	0	0
g__Butyricicoccus	0	0	4.54e-05	0	0	0
g__Plesiomonas	0	0	2.82e-05	0	0	0
g__Cronobacter	0	0	2.37e-05	0	0	0
g__Raoultella	0	0	2.24e-05	0	0	0
g__Synergistes	0	0	1.19e-05	0	0	0
g__Dysgonomonas	0	0	9.31e-06	0	0	0
g__Vibrio	0	0	7.44e-06	0	0	0
g__Chromobacterium	0	0	3.31e-06	0	0	0
g__Terriglobus	0	0	1.66e-06	0	0	0
g__Thauera	0	0	1.27e-06	0	0	0
g__Anaerofustis	0	0	1.04e-06	0	0	0
g__Kosakonia	0	0	9.16e-07	0	0	0
g__Leucobacter	0	0	7.56e-07	0	0	0
g__Enterobacteriaceae_noname	0	0	6.59e-07	0	0	0
g__Clavibacter	0	0	4.85e-07	0	0	0
g__Mucispirillum	0	0	4.85e-07	0	0	0
g__Arcobacter	0	0	4.19e-07	0	0	0
g__Oligella	0	0	4.07e-07	0	0	0
g__Allobaculum	0	0	2.49e-07	0	0	0
g__Thermoanaerobacter	0	0	2.25e-07	0	0	0
g__Edwardsiella	0	0	1.98e-07	0	0	0
g__Yersinia	0	0	1.84e-07	0	0	0
g__Serinicoccus	0	0	1.78e-07	0	0	0
g__Nocardioides	0	0	1.66e-07	0	0	0
g__Pseudanabaena	0	0	1.45e-07	0	0	0
g__Laribacter	0	0	1.41e-07	0	0	0
g__Candidatus_Liberibacter	0	0	1.37e-07	0	0	0
g__Gracilibacillus	0	0	1.29e-07	0	0	0
g__Pseudacidovorax	0	0	1.11e-07	0	0	0
g__Sinorhizobium	0	0	1.08e-07	0	0	0
g__Marinobacter	0	0	9.55e-08	0	0	0
g__Microlunatus	0	0	8.46e-08	0	0	0
g__Rhodospirillales_noname	0	0	7.94e-08	0	0	0
g__Sphaerochaeta	0	0	6.91e-08	0	0	0
g__Rhodanobacter	0	0	5.43e-08	0	0	0
g__Marinimicrobia_noname	0	0	5.23e-08	0	0	0
g__Rahnella	0	0	4.83e-08	0	0	0
g__Actinoplanes	0	0	4.72e-08	0	0	0
g__Azoarcus	0	0	3.29e-08	0	0	0
g__Alicyclobacillus	0	0	2.95e-08	0	0	0
g__Citromicrobium	0	0	2.88e-08	0	0	0
g__Alishewanella	0	0	2.46e-08	0	0	0
g__Wohlfahrtiimonas	0	0	2.38e-08	0	0	0
g__Dickeya	0	0	2.05e-08	0	0	0
g__Anaeromyxobacter	0	0	1.93e-08	0	0	0
g__Cellulosilyticum	0	0	1.85e-08	0	0	0
g__Gluconacetobacter	0	0	1.69e-08	0	0	0
g__Marvinbryantia	0	0	1.64e-08	0	0	0
g__Nakamurella	0	0	1.37e-08	0	0	0
g__Rubrivivax	0	0	1.31e-08	0	0	0
g__Tsukamurella	0	0	1.18e-08	0	0	0
g__Proteiniphilum	0	0	1.17e-08	0	0	0
g__Hymenobacter	0	0	1.13e-08	0	0	0
g__Echinicola	0	0	7.53e-09	0	0	0
g__Nitrospira	0	0	7.39e-09	0	0	0
g__Halobacillus	0	0	7.27e-09	0	0	0
g__Alphaproteobacteria_noname	0	0	6.8e-09	0	0	0
g__Ehrlichia	0	0	5.99e-09	0	0	0
g__Niabella	0	0	5.03e-09	0	0	0
g__Nitratireductor	0	0	3.56e-09	0	0	0
g__Dietzia	0	0	3.19e-09	0	0	0
g__Hippea	0	0	2.96e-09	0	0	0
g__Alteromonas	0	0	2.54e-09	0	0	0
g__Cedecea	0	0	2.42e-09	0	0	0
g__Leptospira	0	0	0	0	0	0
g__Streptomyces	0	0	0	0	0	0
g__Xanthomonadaceae_noname	0	0	0	0	0	0
g__Psychrobacter	0	0	0	0	0	0
g__Thermoanaerobacterium	0	0	0	0	0	0
g__Holospora	0	0	0	0	0	0
g__Nocardiopsis	0	0	0	0	0	0
g__Myxococcus	0	0	0	0	0	0
g__Anoxybacillus	0	0	0	0	0	0
g__Chroococcidiopsis	0	0	0	0	0	0
g__Candidatus_Odyssella	0	0	0	0	0	0
g__Ramlibacter	0	0	0	0	0	0
g__Meiothermus	0	0	0	0	0	0
g__Rheinheimera	0	0	0	0	0	0
g__Mobilicoccus	0	0	0	0	0	0
g__Agrococcus	0	0	0	0	0	0
g__Xanthomonas	0	0	0	0	0	0
g__Truepera	0	0	0	0	0	0
g__Salinicoccus	0	0	0	0	0	0
g__Lysinibacillus	0	0	0	0	0	0
g__Salinispora	0	0	0	0	0	0
g__Tetrasphaera	0	0	0	0	0	0
g__Marinococcus	0	0	0	0	0	0
g__Nitrobacter	0	0	0	0	0	0
g__Nitrosospira	0	0	0	0	0	0
g__Turicella	0	0	0	0	0	0
g__Aureimonas	0	0	0	0	0	0
g__Oscillatoria	0	0	0	0	0	0
g__Micromonospora	0	0	0	0	0	0
g__Caldibacillus	0	0	0	0	0	0
g__Promicromonospora	0	0	0	0	0	0
g__Eremococcus	0	0	0	0	0	0
g__Tetragenococcus	0	0	0	0	0	0
g__Fructobacillus	0	0	0	0	0	0
g__Erysipelothrix	0	0	0	0	0	0
g__Pectobacterium	0	0	0	0	0	0
g__Nesterenkonia	0	0	0	0	0	0
g__Ligilactobacillus	0	0	0	0	0	0
g__Noviherbaspirillum	0	0	0	0	0	0
g__Undibacterium	0	0	0	0	0	0
g__Fluviibacter	0	0	0	0	0	0

## Sheet: S3
Supplementary Table 3. The ranking of the LDA scores of major species in five urinary clusters respectively, sorted from highest to lowest. LDA scores were calculated by the Linear Discriminant Analysis Effect Size method.
bacteria	LDA score	cluster
s__Gardnerella_vaginalis	3.91587	1
s__Lactobacillus_crispatus	3.90785	1
s__Prevotella_bivia	3.67044	1
s__Prevotella_timonensis	3.43335	1
s__Escherichia_coli	3.12886	1
s__Fannyhessea_vaginae	3.12469	1
s__Prevotella_disiens	3.07931	1
s__Streptococcus_agalactiae	2.93832	1
s__Prevotella_colorans	2.83808	1
s__GGB79634_SGB5832	2.75131	1
s__Prevotella_corporis	2.69503	1
s__Streptococcus_anginosus	2.65836	1
s__Solobacterium_moorei	2.56893	1
s__Myroides_marinus	2.53932	1
s__Veillonellaceae_bacterium_DNF00626	2.46058	1
s__Sneathia_vaginalis	2.43534	1
s__Anaeroglobus_geminatus	2.37475	1
s__Peptostreptococcus_anaerobius	2.37392	1
s__Fenollaria_massiliensis	2.37141	1
s__Prevotella_buccalis	2.36197	1
s__Porphyromonas_uenonis	2.30812	1
s__Dialister_micraerophilus	2.22231	1
s__Jonquetella_anthropi	2.22085	1
s__Ureaplasma_parvum	2.16163	1
s__Porphyromonas_sp_HMSC065F10	2.12612	1
s__Ezakiella_coagulans	2.10909	1
s__Peptoniphilus_duerdenii	2.07214	1
s__GGB1215_SGB1581	2.06594	1
s__Campylobacter_ureolyticus	2.03116	1
s__Sphingobium_fluviale	3.89007	2
s__Sphingomonas_ursincola	3.756	2
s__Novosphingobium_sp_AAP93	3.62451	2
s__Erythrobacter_donghaensis	3.59167	2
s__Acinetobacter_johnsonii	3.56056	2
s__GGB26601_SGB38779	3.45659	2
s__Bosea_sp_WAO	3.28081	2
s__Brevundimonas_diminuta	3.21029	2
s__Sphingomonas_sp_CCH13_B11	3.05121	2
s__Achromobacter_xylosoxidans	2.83332	2
s__Brevundimonas_viscosa	2.82605	2
s__Acinetobacter_sp_ANC_4204	2.80556	2
s__Paracoccus_haematequi	2.77226	2
s__Brevundimonas_pondensis	2.75501	2
s__Microbacterium_oxydans	2.65937	2
s__Achromobacter_denitrificans	2.5796	2
s__Achromobacter_insolitus	2.47988	2
s__Elizabethkingia_bruuniana	2.39755	2
s__Paracoccus_haeundaensis	2.39103	2
s__Acinetobacter_ursingii	2.36795	2
s__Brevundimonas_SGB101999	2.36512	2
s__Caulobacter_flavus	2.30837	2
s__Cupriavidus_sp_2SB	2.23769	2
s__Microbacterium_marinum	2.21427	2
s__GGB26228_SGB38255	2.20339	2
s__Pseudomonas_asiatica	2.20331	2
s__Elizabethkingia_miricola	2.20159	2
s__Reyranella_massiliensis	2.12681	2
s__Shinella_kummerowiae	2.12605	2
s__Blastomonas_sp_UPD001	2.00178	2
s__Lactobacillus_iners	4.523	3
s__Lactobacillus_jensenii	2.71012	3
s__Corynebacterium_sp_HMSC08D02	2.03918	3
s__Variovorax_sp_PDC80	4.43508	4
s__Bradyrhizobium_sp_CCH1_B1	3.76392	4
s__Enterococcus_faecalis	2.25961	4
s__Acinetobacter_lwoffii	2.16138	4
s__Prevotella_copri_clade_A	2.06777	4
s__Acinetobacter_junii	4.0982	5
s__Herbaspirillum_aquaticum	3.49818	5
s__Cutibacterium_acnes	3.32057	5
s__Moraxella_osloensis	3.3136	5
s__Agrobacterium_tomkonis	3.17148	5
s__Acinetobacter_guillouiae	3.0991	5
s__Herbaspirillum_huttiense	3.08693	5
s__Pantoea_dispersa	3.03425	5
s__Bradyrhizobium_japonicum	3.00732	5
s__Streptococcus_SGB38301	2.98921	5
s__Massilia_SGB57106	2.90369	5
s__Bosea_robiniae	2.75261	5
s__GGB79622_SGB56399	2.74789	5
s__Sphingomonas_SGB56342	2.67891	5
s__Rhizobiales_bacterium_2SD	2.62373	5
s__Hyphomicrobiales_bacterium	2.59933	5
s__Pseudomonas_lactis	2.539	5
s__Mycolicibacterium_mucogenicum	2.4812	5
s__Microbacterium_enclense	2.37213	5
s__Azospira_oryzae	2.36352	5
s__Porphyromonas_bennonis	2.33707	5
s__Enterobacter_mori	2.30247	5
s__Comamonas_aquatica	2.19904	5
s__Mycobacterium_paragordonae	2.19607	5
s__Janthinobacterium_agaricidamnosum	2.19321	5
s__Brevundimonas_vesicularis	2.19133	5
s__Cutibacterium_modestum	2.19131	5
s__Sphingobium_yanoikuyae	2.17796	5
s__Sphingobium_sp_RAC03	2.16413	5

## Sheet: S4
Supplementary Table 4. The ranking of the LDA scores of major pathways in five urinary clusters respectively, sorted from highest to lowest. LDA scores were calculated by the Linear Discriminant Analysis Effect Size method.
pathway	description	LDA score	cluster
PWY_6151	S-adenosyl-L-methionine salvage I	2.54047	1
PWY_7238	sucrose biosynthesis II	2.39476	1
PWY_7221	guanosine ribonucleotides de novo biosynthesis	2.36272	1
PWY_5941	glycogen degradation II	2.32904	1
PWY_6163	chorismate biosynthesis from 3-dehydroquinate	2.28311	1
PWY_7198	pyrimidine deoxyribonucleotides de novo biosynthesis IV	2.27872	1
PWY_6609	adenine and adenosine salvage III	2.25507	1
PWY_5695	inosine 5'-phosphate degradation	2.24583	1
PWY_7199	pyrimidine deoxyribonucleosides salvage	2.20505	1
ASPASN_PWY	superpathway of L-aspartate and L-asparagine biosynthesis	2.19906	1
COA_PWY_1	superpathway of coenzyme A biosynthesis III (mammals)	2.19212	1
THRESYN_PWY	superpathway of L-threonine biosynthesis	2.13897	1
PWY_7953	UDP-N-acetylmuramoyl-pentapeptide biosynthesis III (meso-diaminopimelate containing)	2.08987	1
GLYCOGENSYNTH_PWY	glycogen biosynthesis I (from ADP-D-Glucose)	2.04246	1
PWY_8187	L-arginine degradation XIII (reductive Stickland reaction)	2.03461	1
PWY_5136	fatty acid &beta;-oxidation II (plant peroxisome)	2.6175	2
PWY_7664	oleate biosynthesis IV (anaerobic)	2.55091	2
FASYN_ELONG_PWY	fatty acid elongation -- saturated	2.54835	2
PWY0_862	(5Z)-dodecenoate biosynthesis I	2.54292	2
ARGSYNBSUB_PWY	L-arginine biosynthesis II (acetyl cycle)	2.53641	2
PWY_6282	palmitoleate biosynthesis I (from (5Z)-dodec-5-enoate)	2.53039	2
ARGSYN_PWY	L-arginine biosynthesis I (via L-ornithine)	2.51739	2
PWY_7220	adenosine deoxyribonucleotides de novo biosynthesis II	2.50945	2
PWY_7222	guanosine deoxyribonucleotides de novo biosynthesis II	2.50945	2
HISTSYN_PWY	L-histidine biosynthesis	2.49861	2
PWY_7400	L-arginine biosynthesis IV (archaebacteria)	2.49536	2
DAPLYSINESYN_PWY	L-lysine biosynthesis I	2.47888	2
PWY_7858	(5Z)-dodecenoate biosynthesis II	2.47843	2
GLUTORN_PWY	L-ornithine biosynthesis I	2.47208	2
TRPSYN_PWY	L-tryptophan biosynthesis	2.46216	2
BRANCHED_CHAIN_AA_SYN_PWY	superpathway of branched chain amino acid biosynthesis	2.45613	2
PWY_5103	L-isoleucine biosynthesis III	2.45549	2
PWY_241	C4 photosynthetic carbon assimilation cycle, NADP-ME type	2.45019	2
ILEUSYN_PWY	L-isoleucine biosynthesis I (from threonine)	2.45011	2
HEME_BIOSYNTHESIS_II_1	heme b biosynthesis V (aerobic)	2.42645	2
PWY_5097	L-lysine biosynthesis VI	2.41867	2
PWY_6629	superpathway of L-tryptophan biosynthesis	2.41778	2
VALSYN_PWY	L-valine biosynthesis	2.41663	2
PWY_5973	cis-vaccenate biosynthesis	2.40682	2
HEME_BIOSYNTHESIS_II	heme b biosynthesis I (aerobic)	2.39577	2
PWY_7977	L-methionine biosynthesis IV	2.39537	2
COMPLETE_ARO_PWY	superpathway of aromatic amino acid biosynthesis	2.38353	2
PWY_5189	tetrapyrrole biosynthesis II (from glycine)	2.37648	2
PWY_6122	5-aminoimidazole ribonucleotide biosynthesis II	2.37245	2
PWY_6277	superpathway of 5-aminoimidazole ribonucleotide biosynthesis	2.37245	2
PWY_841	superpathway of purine nucleotides de novo biosynthesis I	2.35764	2
PWY_7234	inosine-5'-phosphate biosynthesis III	2.35289	2
PWY_5913	partial TCA cycle (obligate autotrophs)	2.34076	2
PWY_6703	preQ0 biosynthesis	2.33937	2
PWY0_1479	tRNA processing	2.33627	2
PWY_6121	5-aminoimidazole ribonucleotide biosynthesis I	2.33572	2
HEMESYN2_PWY	heme b biosynthesis II (oxygen-independent)	2.33319	2
PYRIDOXSYN_PWY	pyridoxal 5'-phosphate biosynthesis I	2.32752	2
PWY_6124	inosine-5'-phosphate biosynthesis II	2.3186	2
PWY_6123	inosine-5'-phosphate biosynthesis I	2.31652	2
BIOTIN_BIOSYNTHESIS_PWY	biotin biosynthesis I	2.31378	2
PWY_6519	8-amino-7-oxononanoate biosynthesis I	2.31335	2
ARO_PWY	chorismate biosynthesis I	2.30702	2
PWY_6700	queuosine biosynthesis I (de novo)	2.29643	2
PWY_7210	pyrimidine deoxyribonucleotides biosynthesis from CTP	2.29343	2
NONOXIPENT_PWY	pentose phosphate pathway (non-oxidative branch) I	2.28673	2
PWY_6125	superpathway of guanosine nucleotides de novo biosynthesis II	2.27721	2
1CMET2_PWY	folate transformations III (E. coli)	2.27485	2
PWY_6270	isoprene biosynthesis I	2.27104	2
PWY_6823	molybdopterin biosynthesis	2.26736	2
PWY_5154	L-arginine biosynthesis III (via N-acetyl-L-citrulline)	2.26324	2
PWY_8178	pentose phosphate pathway (non-oxidative branch) II	2.25468	2
PWY_7560	methylerythritol phosphate pathway II	2.25216	2
PWY_7228	superpathway of guanosine nucleotides de novo biosynthesis I	2.24197	2
SULFATE_CYS_PWY	superpathway of sulfate assimilation and cysteine biosynthesis	2.23775	2
PWY0_162	superpathway of pyrimidine ribonucleotides de novo biosynthesis	2.23493	2
COBALSYN_PWY	superpathway of adenosylcobalamin salvage from cobinamide I	2.23367	2
NONMEVIPP_PWY	methylerythritol phosphate pathway I	2.23295	2
PWY_7184	pyrimidine deoxyribonucleotides de novo biosynthesis I	2.22546	2
GLYOXYLATE_BYPASS	glyoxylate cycle	2.22451	2
PWY_7383	anaerobic energy metabolism (invertebrates, cytosol)	2.22279	2
PWY_6126	superpathway of adenosine nucleotides de novo biosynthesis II	2.21442	2
SO4ASSIM_PWY	assimilatory sulfate reduction I	2.21185	2
RIBOSYN2_PWY	flavin biosynthesis I (bacteria and plants)	2.20219	2
GLUCONEO_PWY	gluconeogenesis I	2.17604	2
PWY_3001	superpathway of L-isoleucine biosynthesis I	2.17068	2
PWY_7197	pyrimidine deoxyribonucleotide phosphorylation	2.16193	2
PWY_5138	fatty acid &beta;-oxidation IV (unsaturated, even number)	2.16022	2
PWY_5345	superpathway of L-methionine biosynthesis (by sulfhydrylation)	2.15542	2
PWY_724	superpathway of L-lysine, L-threonine and L-methionine biosynthesis II	2.15152	2
PWY_6630	superpathway of L-tyrosine biosynthesis	2.13414	2
PWY_821	superpathway of sulfur amino acid biosynthesis (Saccharomyces cerevisiae)	2.1077	2
SER_GLYSYN_PWY	superpathway of L-serine and glycine biosynthesis I	2.10215	2
PANTOSYN_PWY	superpathway of coenzyme A biosynthesis I (bacteria)	2.08579	2
PWY_3841	folate transformations II (plants)	2.06219	2
PWY_6936	seleno-amino acid biosynthesis (plants)	2.05587	2
OANTIGEN_PWY	O-antigen building blocks biosynthesis (E. coli)	2.05402	2
PWY_5920	superpathway of heme b biosynthesis from glycine	2.04703	2
PYRIDNUCSYN_PWY	NAD de novo biosynthesis I (from aspartate)	2.01812	2
PWY_7761	NAD salvage pathway II (PNC IV cycle)	2.00579	2
PWY_5100	pyruvate fermentation to acetate and lactate II	2.87087	3
P41_PWY	pyruvate fermentation to acetate and (S)-lactate I	2.86986	3
PWY_7790	UMP biosynthesis II	2.79095	3
PWY_7791	UMP biosynthesis III	2.79047	3
PWY_5686	UMP biosynthesis I	2.77433	3
TRNA_CHARGING_PWY	tRNA charging	2.73892	3
UDPNAGSYN_PWY	UDP-N-acetyl-D-glucosamine biosynthesis I	2.69554	3
PWY_6386	UDP-N-acetylmuramoyl-pentapeptide biosynthesis II (lysine-containing)	2.61842	3
PWY_6147	6-hydroxymethyl-dihydropterin diphosphate biosynthesis I	2.61422	3
PWY0_1319	CDP-diacylglycerol biosynthesis II	2.60732	3
PWY_5667	CDP-diacylglycerol biosynthesis I	2.6073	3
PEPTIDOGLYCANSYN_PWY	peptidoglycan biosynthesis I (meso-diaminopimelate containing)	2.57234	3
PWY_6387	UDP-N-acetylmuramoyl-pentapeptide biosynthesis I (meso-diaminopimelate containing)	2.56922	3
PWY_7851	coenzyme A biosynthesis II (eukaryotic)	2.45221	3
COA_PWY	coenzyme A biosynthesis I (prokaryotic)	2.43599	3
PWY_1042	glycolysis IV	2.39935	3
GLUCOSE1PMETAB_PWY	glucose and glucose-1-phosphate degradation	2.37998	3
GLYCOLYSIS	glycolysis I (from glucose 6-phosphate)	2.32797	3
ANAEROFRUCAT_PWY	homolactic fermentation	2.20017	3
ANAGLYCOLYSIS_PWY	glycolysis III (from glucose)	2.18774	3
PWY_5484	glycolysis II (from fructose 6-phosphate)	2.12754	3
PWY_7663	gondoate biosynthesis (anaerobic)	2.47418	4
PWY66_429	fatty acid biosynthesis initiation (mitochondria)	2.44611	4
PWY_5989	stearate biosynthesis II (bacteria and plants)	2.44019	4
PWY66_389	phytol degradation	2.41454	4
PWY0_1586	peptidoglycan maturation (meso-diaminopimelate containing)	2.40429	4
PWY_7111	pyruvate fermentation to isobutanol (engineered)	2.40027	4
FAO_PWY	fatty acid &beta;-oxidation I (generic)	2.37913	4
DTDPRHAMSYN_PWY	dTDP-&beta;-L-rhamnose biosynthesis	2.3089	4
PWY_7117	C4 photosynthetic carbon assimilation cycle, PEPCK type	2.30598	4
HISDEG_PWY	L-histidine degradation I	2.26408	4
PWY_5918	superpathway of heme b biosynthesis from glutamate	2.24088	4
SALVADEHYPOX_PWY	adenosine nucleotides degradation II	2.21599	4
PANTO_PWY	phosphopantothenate biosynthesis I	2.20829	4
PWY0_1061	superpathway of L-alanine biosynthesis	2.19998	4
PWY_5188	tetrapyrrole biosynthesis I (from glutamate)	2.1885	4
PWY_6606	guanosine nucleotides degradation II	2.17867	4
HSERMETANA_PWY	L-methionine biosynthesis III	2.17247	4
PWY_6353	purine nucleotides degradation II (aerobic)	2.15987	4
NAGLIPASYN_PWY	lipid IVA biosynthesis (E. coli)	2.13812	4
PWY_8073	lipid IVA biosynthesis (P. putida)	2.1381	4
PWY3O_4107	NAD salvage pathway V (PNC V cycle)	2.10395	4
PWY_6608	guanosine nucleotides degradation III	2.07153	4
PWY_1269	CMP-3-deoxy-D-manno-octulosonate biosynthesis	2.02174	4
PWY_4984	urea cycle	2.15929	5
CITRULBIO_PWY	L-citrulline biosynthesis	2.07754	5

## Sheet: S5
Supplementary Table 5.Host factors explained the variance of urotype, via PERMANOVA analysis. We employed Bray-Curtis distance-based redundancy analysis (dbRDA) and determined the variance explained by these factors using the 'capscale' function in the vegan package.
factors	estimate	pvalue	p.adjust	type
Serum_Testosterone	-0.269375	3.17539e-27	1.33366e-24	cluster1
urine specific gravity	-0.255234	1.61439e-24	3.39021e-22	cluster1
The_menstrual_cycle__d_	0.252879	4.39369e-24	6.15117e-22	cluster1
Serum_creatinine_detection_value_mmol_L_	-0.244993	1.16416e-22	1.22236e-20	cluster1
Gender	0.241923	4.04149e-22	3.39485e-20	cluster1
Menstrual_duration__d_	0.239146	1.2277e-21	8.59392e-20	cluster1
Menarche_age__years_	0.236265	3.8301e-21	2.29806e-19	cluster1
Serum_uric_acid_mmol_L_	-0.225242	2.58883e-19	1.35913e-17	cluster1
Hemoglobin_value__g_L_	-0.217952	3.72808e-18	1.73977e-16	cluster1
Muscle_mass_kg_	-0.217364	4.60349e-18	1.93347e-16	cluster1
Basal_Metabolic_Rate_kcal_d_	-0.214799	1.14733e-17	4.38072e-16	cluster1
Serum_Estradiol	0.209328	7.74383e-17	2.71034e-15	cluster1
Hematocrit_L_L_	-0.208934	8.86847e-17	2.8652e-15	cluster1
Red_blood_cell_count_t_l_	-0.206743	1.87415e-16	5.62245e-15	cluster1
Height_cm_	-0.199421	2.15124e-15	6.02349e-14	cluster1
X3.methyl_histidine_umol_L	-0.193093	1.64572e-14	4.32001e-13	cluster1
Progesterone	0.176523	2.45347e-12	6.06151e-11	cluster1
Isoleucine	-0.17473	4.10175e-12	9.57074e-11	cluster1
Leucine	-0.172655	7.38422e-12	1.6323e-10	cluster1
Weight_kg_	-0.167593	3.00586e-11	6.3123e-10	cluster1
Blood_urea_nitrogen_test_value_MMOL_L_	-0.165692	5.03772e-11	1.00754e-09	cluster1
Valine	-0.165022	6.03546e-11	1.15223e-09	cluster1
Vitamin_A_detection_value_NG_ML_	-0.154617	9.06069e-10	1.65456e-08	cluster1
Alpha.Amino_adipic_acid_umol_L	-0.147871	4.77434e-09	8.3551e-08	cluster1
X25_Hydroxy_Vitamin_D3_ng_ml_	-0.146918	6.00313e-09	1.00853e-07	cluster1
Whether_the_menstrual_cycle_is_regular	0.146658	6.38807e-09	1.03192e-07	cluster1
gama.glutamyltransferase___U_L_	-0.144085	1.17484e-08	1.82753e-07	cluster1
X25_Hydroxy_vitamin_D_detection_value_NG_ML_	-0.142556	1.67923e-08	2.51884e-07	cluster1
Serum_value_of_Alt_U_L_	-0.142244	1.80524e-08	2.61449e-07	cluster1
Androstenedione	0.139837	3.13958e-08	4.39541e-07	cluster1
Lysine	-0.137355	5.50059e-08	7.45241e-07	cluster1
Ornithine	-0.132215	1.70316e-07	2.2354e-06	cluster1
systolic_pressure_mmHg_	-0.131889	1.82699e-07	2.32527e-06	cluster1
Free_total_prostate_specific_antigen_results	-0.124099	9.3172e-07	1.15095e-05	cluster1
Glutamic_Acid	-0.123278	1.10012e-06	1.32014e-05	cluster1
Fasting_blood_sugar_value_mmol_l_	-0.119844	2.17872e-06	2.54184e-05	cluster1
Citrulline	-0.116922	3.84073e-06	4.35975e-05	cluster1
Proline	-0.115024	5.51114e-06	6.09126e-05	cluster1
HDL_High_density_lipoprotein__mmol_l_	0.113858	6.86056e-06	7.3883e-05	cluster1
Production_history_sign	0.112874	8.2406e-06	8.65263e-05	cluster1
Tyrosine	-0.112423	8.95767e-06	9.17614e-05	cluster1
Direct_bilirubin_mmol_L_	-0.111746	1.01492e-05	0.000101492	cluster1
Sarcosine	-0.109125	1.63393e-05	0.000159593	cluster1
My_symptoms_of_irregular_menstruation.Dysmenorrhea	0.106819	2.46237e-05	0.000235044	cluster1
Vitamin_B5_Detection_Value_NG_ML_	-0.106424	2.63955e-05	0.000246358	cluster1
Serum_Aldosterone	0.10628	2.70681e-05	0.000247143	cluster1
Body_fat_rate_percent_	0.105135	3.30552e-05	0.000295387	cluster1
My_symptoms_of_irregular_menstruation.Delayed_menstruation	0.104104	3.94925e-05	0.000345559	cluster1
Blood_iron_Detection_value_mg_L_	-0.103386	4.46691e-05	0.000382878	cluster1
Pregnancy__times_	0.103034	4.74304e-05	0.000390604	cluster1
Serum_high_density_lipoprotein_diagnose	0.103118	4.67543e-05	0.000390604	cluster1
Aspartate_aminotransferase__AST__detection_value__U_L_	-0.100819	6.89012e-05	0.000556509	cluster1
Blood_magnesium_test_value_mg_L_	-0.100606	7.13984e-05	0.000565798	cluster1
Tryptophan	-0.100145	7.70799e-05	0.00059951	cluster1
Pregnancy_production_times	0.0988484	9.54599e-05	0.000728967	cluster1
Methionine	-0.0978905	0.000111611	0.000837081	cluster1
Neutrophil_granulocyte_percentage_diagnose	0.0972367	0.000124077	0.000914248	cluster1
Triglyceride_value_MMOL_L_	-0.0963456	0.000143191	0.0010369	cluster1
Percentage_of_neutrophils_percent_	0.0949809	0.000177908	0.00126647	cluster1
Phenylalanine	-0.0936537	0.000219134	0.00153394	cluster1
Serum_total_bilirubin_detection_value_mmol_L_	-0.092903	0.000246264	0.00166824	cluster1
Low_density_lipoprotein_MMOL_L_	-0.092906	0.000246148	0.00166824	cluster1
Red_blood_cell_distribution_width_standard_deviation_FL_	0.0874326	0.000561859	0.0036872	cluster1
Serum_alanine_aminotransferase_diagnose	-0.0874817	0.000557828	0.0036872	cluster1
Alanine	-0.0860944	0.000682803	0.00441196	cluster1
Selenium_UG_L_	-0.0851039	0.000787424	0.00501088	cluster1
Serum_uric_acid_diagnose	-0.0841039	0.000907991	0.00569188	cluster1
Serum_Cortisone	0.0834428	0.000996833	0.00615691	cluster1
diastolic_pressure_mmHg_	-0.0829726	0.00106485	0.00648171	cluster1
Triglyceride_level_diagnose	-0.0805096	0.00149665	0.00897989	cluster1
BMI	-0.0803524	0.00152904	0.00904503	cluster1
Surgical_site.obstetric_surgery	0.0788493	0.00187314	0.0108487	cluster1
Pregnancy_history_sign	0.0787998	0.0018856	0.0108487	cluster1
Total_prostate_specific_antigen__ng_mL_	-0.0786803	0.00191597	0.0108744	cluster1
Serum_low_density_lipoprotein_diagnose	-0.0784211	0.00198341	0.0111071	cluster1
Hydroxyproline	-0.0781373	0.00205977	0.0113829	cluster1
Indirect_bilirubin_mmol_L_	-0.0779408	0.0021142	0.011532	cluster1
Body_Mass_Index	-0.0776849	0.00218705	0.0117764	cluster1
Total_lymphocytes_g_l_	-0.077017	0.00238815	0.0126965	cluster1
Glutamine	-0.0757975	0.00279955	0.0146977	cluster1
Platelet_pressure__percent_	0.0755404	0.00289414	0.0150066	cluster1
Lymphocytes_count_level_diagnose	-0.0745999	0.00326547	0.0167256	cluster1
beta.alanine_umol_L	-0.0737373	0.00364368	0.0180776	cluster1
Serum_gama_glutamyltransferase	-0.0737989	0.00361541	0.0180776	cluster1
Sub_health_performance.belly_fat	-0.0737051	0.00365855	0.0180776	cluster1
Anal_examination_results_description.A_lump_or_mass_at_the_anal_opening_and_Below_the_dentate_line_covered_by_anal_canal_skin	0.0726396	0.00418236	0.0204255	cluster1
Number_of_cesarean_section__times_	0.0724846	0.00426401	0.0205849	cluster1
Percentage_of_lymphocytes_percent_	-0.071162	0.00502135	0.0239655	cluster1
Whether_bowel_defecation_is_regular	-0.0710552	0.00508752	0.0240085	cluster1
The_last_delivery_mode_code.Caesarean_section	0.0708759	0.00520039	0.0242685	cluster1
Cobalt_UG_L_	0.0705251	0.00542778	0.0250513	cluster1
The_last_delivery_mode_code.Spontaneous_labor	0.0703481	0.00554583	0.0253179	cluster1
CEA_result	-0.070147	0.00568281	0.0256643	cluster1
Alpha.Butan_acid_umol_L	-0.0699661	0.00580863	0.0259535	cluster1
times_of_Other_cases_of__restlessness	0.0696305	0.0060487	0.0267416	cluster1
Urinary_white_blood_cell_count_prompt	-0.0684932	0.00693004	0.0303189	cluster1
Stool_character_Classification_code_like_banana	-0.0680221	0.00732778	0.0317285	cluster1
AFP__ml_	-0.0679218	0.00741497	0.0317784	cluster1
Blood_copper_test_value_MG_L_	0.0676535	0.007653	0.0324673	cluster1
Platelet_count_value_g_l_	0.0672819	0.00799401	0.0335749	cluster1
X1.methyl_histidine_umol_L	-0.0670499	0.00821363	0.0341557	cluster1
Fat_meat_favourite	-0.0658626	0.00942471	0.0388076	cluster1
Dental_examination_result.White_spots_on_the_teeth	0.0656808	0.00962361	0.0392419	cluster1
Leucorrhea_Cleanliness	0.0649238	0.0104923	0.0423729	cluster1
Glycated_hemoglobin_value__percent_	-0.0647833	0.0106611	0.0426445	cluster1
Aspartate_aminotransferase_diagnose	-0.0642088	0.0113763	0.0450759	cluster1
X5_methyl_four_hydrogen_folic_acid_assay_NG_ML_	0.0640446	0.0115884	0.0454872	cluster1
Manganese_UG_L_	0.0637414	0.0119892	0.0466246	cluster1
Absolute_value_of_eosinophilic_granulocyte_cells_g_l_	-0.0632123	0.0127182	0.0490057	cluster1
Frequency_of_getting_up_and_going_to_the_bathroom_during_sleep	0.0629494	0.0130947	0.049998	cluster1
Sarcosine	0.154744	8.77667e-10	1.8431e-07	cluster2
Serum_Testosterone	0.157237	4.65806e-10	1.8431e-07	cluster2
Urine specific gravity	0.148072	4.54907e-09	6.3687e-07	cluster2
Hematocrit_L_L_	0.145249	8.93003e-09	9.37653e-07	cluster2
beta.alanine_umol_L	0.139653	3.27399e-08	2.75015e-06	cluster2
Vitamin_A_detection_value_NG_ML_	0.137362	5.49216e-08	3.84451e-06	cluster2
Glutamic_Acid	0.136604	6.5059e-08	3.90354e-06	cluster2
Hemoglobin_value__g_L_	0.134042	1.14508e-07	6.01166e-06	cluster2
Menarche_age__years_	-0.13155	1.96514e-07	9.17066e-06	cluster2
The_menstrual_cycle__d_	-0.130717	2.3489e-07	9.86538e-06	cluster2
Menstrual_duration__d_	-0.129839	2.83109e-07	1.08096e-05	cluster2
Serum_creatinine_detection_value_mmol_L_	0.128307	3.91092e-07	1.36882e-05	cluster2
Gender	-0.126694	5.47318e-07	1.52257e-05	cluster2
Serum_Estradiol	-0.126413	5.80028e-07	1.52257e-05	cluster2
Red_blood_cell_count_t_l_	0.126584	5.5986e-07	1.52257e-05	cluster2
Homocysteine	-0.126869	5.27771e-07	1.52257e-05	cluster2
Phenylalanine	0.121648	1.52494e-06	3.7675e-05	cluster2
Serine	-0.118278	2.95729e-06	6.90034e-05	cluster2
gama.glutamyltransferase___U_L_	0.113587	7.2175e-06	0.000151567	cluster2
X25_Hydroxy_vitamin_D_detection_value_NG_ML_	0.113838	6.88641e-06	0.000151567	cluster2
Phosphorylethanolamine	0.113227	7.71853e-06	0.000154371	cluster2
Weight_kg_	0.112817	8.32831e-06	0.000158995	cluster2
Serum_value_of_Alt_U_L_	0.112397	9.00196e-06	0.000164384	cluster2
Progesterone	-0.111105	1.14132e-05	0.000191741	cluster2
Aspartic_Acid	0.111315	1.09839e-05	0.000191741	cluster2
Serum_uric_acid_mmol_L_	0.108744	1.74928e-05	0.000282576	cluster2
X25_Hydroxy_Vitamin_D3_ng_ml_	0.108104	1.96128e-05	0.000305089	cluster2
Aspartate_aminotransferase__AST__detection_value__U_L_	0.105682	3.0051e-05	0.000417436	cluster2
Isoleucine	0.105847	2.9202e-05	0.000417436	cluster2
Valine	0.105636	3.02921e-05	0.000417436	cluster2
Urine_pH	-0.105539	3.08107e-05	0.000417436	cluster2
Serum_Aldosterone	-0.104944	3.41678e-05	0.000448452	cluster2
Tryptophan	0.100889	6.81019e-05	0.000866751	cluster2
Leucine	0.0998297	8.12167e-05	0.00100327	cluster2
Hydroxylysine	-0.0995124	8.5586e-05	0.00102703	cluster2
systolic_pressure_mmHg_	0.0991464	9.09024e-05	0.00106053	cluster2
Muscle_mass_kg_	0.0985087	0.000100917	0.00114555	cluster2
Ornithine	0.0969756	0.000129412	0.00142831	cluster2
Vitamin_B5_Detection_Value_NG_ML_	0.0968231	0.000132629	0.00142831	cluster2
Cystine	-0.0966148	0.000137142	0.00143999	cluster2
Blood_urea_nitrogen_test_value_MMOL_L_	0.0945071	0.000191709	0.00196385	cluster2
Basal_Metabolic_Rate_kcal_d_	0.0925081	0.000261764	0.00261764	cluster2
Body_Mass_Index	0.0907344	0.000343355	0.00327748	cluster2
Ethanolamine	0.0908099	0.00033945	0.00327748	cluster2
X3.methyl_histidine_umol_L	0.0903079	0.000366244	0.00341828	cluster2
Lysine	0.0901587	0.000374588	0.00342015	cluster2
Carnosine	0.0875624	0.000551254	0.0049261	cluster2
Radiological_examination_classification_CT_scans	-0.0851128	0.000786426	0.00688122	cluster2
Serum_alanine_aminotransferase_diagnose	0.084348	0.000877072	0.00751776	cluster2
Carbohydrate_antigen_153_U_ML_	0.0824537	0.00114488	0.00961696	cluster2
Height_cm_	0.0818594	0.00124334	0.0102392	cluster2
Serum_gama_glutamyltransferase	0.0810619	0.00138775	0.0110407	cluster2
Alpha.Butan_acid_umol_L	0.0808967	0.00141952	0.0110407	cluster2
Low_density_lipoprotein_MMOL_L_	0.0809977	0.00140002	0.0110407	cluster2
Whether_the_menstrual_cycle_is_regular	-0.0793511	0.00175106	0.0133718	cluster2
Blood_copper_test_value_MG_L_	-0.0771804	0.00233746	0.0175309	cluster2
Production_history_sign	-0.0761502	0.00267438	0.019706	cluster2
Diastolic_pressure_prompt	0.0732268	0.00388583	0.0276618	cluster2
Systolic_pressure_prompt	0.0732548	0.0038722	0.0276618	cluster2
Total_cholesterol_value_mmol_l_	0.0729211	0.00403772	0.0278007	cluster2
Argininosuccinic_Acid	-0.0729835	0.0040063	0.0278007	cluster2
L.Homocitrulline	0.07242	0.00429842	0.0291184	cluster2
X5_methyl_four_hydrogen_folic_acid_assay_NG_ML_	-0.0710259	0.00510585	0.034039	cluster2
X1.methyl_histidine_umol_L	0.0703505	0.00554422	0.0363839	cluster2
Pregnancy_production_times	-0.0690532	0.00648265	0.0418879	cluster2
Hydroxyproline	0.0687586	0.0067147	0.0427299	cluster2
X11.Deoxidation_NG_ML_	-0.0685704	0.00686681	0.0430457	cluster2
Fasting_blood_sugar_value_mmol_l_	0.0682353	0.00714528	0.0441326	cluster2
Free_total_prostate_specific_antigen_results	0.0677679	0.00755073	0.045961	cluster2
Total_prostate_specific_antigen__ng_mL_	0.0676152	0.00768755	0.0461253	cluster2
Serum_Testosterone	-0.278675	4.27913e-29	1.79723e-26	cluster3
Menarche_age__years_	0.269179	3.47042e-27	7.28788e-25	cluster3
Gender	0.261223	1.20792e-25	1.69108e-23	cluster3
Proportion_of_urine	-0.240909	6.07311e-22	5.46531e-20	cluster3
Menstrual_duration__d_	0.240737	6.50632e-22	5.46531e-20	cluster3
The_menstrual_cycle__d_	0.238833	1.39007e-21	9.73047e-20	cluster3
Muscle_mass_kg_	-0.205488	2.86647e-16	1.71988e-14	cluster3
Serum_Estradiol	0.203743	5.15173e-16	2.70407e-14	cluster3
Whether_the_menstrual_cycle_is_regular	0.203103	6.37875e-16	2.70407e-14	cluster3
Basal_Metabolic_Rate_kcal_d_	-0.203076	6.43826e-16	2.70407e-14	cluster3
Hematocrit_L_L_	-0.198752	2.67652e-15	1.02194e-13	cluster3
Serum_creatinine_detection_value_mmol_L_	-0.196602	5.371e-15	1.87985e-13	cluster3
Hemoglobin_value__g_L_	-0.192364	2.07131e-14	6.69192e-13	cluster3
Weight_kg_	-0.188624	6.64455e-14	1.99336e-12	cluster3
Leucine	-0.182772	3.92468e-13	1.09891e-11	cluster3
Isoleucine	-0.171809	9.36444e-12	2.45816e-10	cluster3
Glutamic_Acid	-0.164882	6.2661e-11	1.54809e-09	cluster3
Free_total_prostate_specific_antigen_results	-0.159848	2.37327e-10	5.53764e-09	cluster3
Serum_uric_acid_mmol_L_	-0.159608	2.52599e-10	5.58376e-09	cluster3
Height_cm_	-0.158044	3.78614e-10	7.9509e-09	cluster3
Production_history_sign	0.15782	4.01099e-10	8.02198e-09	cluster3
Valine	-0.155952	6.46522e-10	1.23427e-08	cluster3
X3.methyl_histidine_umol_L	-0.152975	1.36724e-09	2.4967e-08	cluster3
Vitamin_A_detection_value_NG_ML_	-0.15271	1.46035e-09	2.55562e-08	cluster3
Alpha.Amino_adipic_acid_umol_L	-0.152331	1.60447e-09	2.69551e-08	cluster3
systolic_pressure_mmHg_	-0.151392	2.02389e-09	3.26936e-08	cluster3
Red_blood_cell_count_t_l_	-0.150453	2.54977e-09	3.96631e-08	cluster3
Pregnancy__times_	0.148713	3.89621e-09	5.84432e-08	cluster3
gama.glutamyltransferase___U_L_	-0.147663	5.01926e-09	7.26927e-08	cluster3
Methionine	-0.144483	1.06992e-08	1.49789e-07	cluster3
Low_density_lipoprotein_MMOL_L_	-0.142553	1.68028e-08	2.27651e-07	cluster3
X1.methyl_histidine_umol_L	-0.14149	2.14924e-08	2.82088e-07	cluster3
Blood_lead_detection_value_ug_L_	-0.13747	5.36041e-08	6.82234e-07	cluster3
Progesterone	0.136059	7.34326e-08	9.06997e-07	cluster3
Body_Mass_Index	-0.135929	7.5583e-08	9.06997e-07	cluster3
Serum_value_of_Alt_U_L_	-0.134429	1.05204e-07	1.22738e-06	cluster3
BMI	-0.132907	1.4662e-07	1.66434e-06	cluster3
Phenylalanine	-0.126982	5.1558e-07	5.69851e-06	cluster3
Blood_iron_Detection_value_mg_L_	-0.126466	5.73657e-07	6.17785e-06	cluster3
Characterization_of_vaginal_secretions.degree_yellow_white_secretion	0.123717	1.00674e-06	1.05708e-05	cluster3
Carnosine	-0.121895	1.45179e-06	1.4872e-05	cluster3
Blood_urea_nitrogen_test_value_MMOL_L_	-0.119654	2.26133e-06	2.26133e-05	cluster3
Total_cholesterol_value_mmol_l_	-0.117257	3.60177e-06	3.518e-05	cluster3
The_last_delivery_mode_code.Spontaneous_labor	0.116495	4.16815e-06	3.97868e-05	cluster3
Pregnancy_production_times	0.112049	9.59874e-06	8.95882e-05	cluster3
Y_WBC	0.110116	1.3663e-05	0.000124251	cluster3
Pregnancy_history_sign	0.110019	1.39043e-05	0.000124251	cluster3
Meal_speed	-0.107732	2.09513e-05	0.000183324	cluster3
Leucorrhea_Cleanliness	0.107324	2.25232e-05	0.000193056	cluster3
Serum_low_density_lipoprotein_diagnose	-0.10715	2.32278e-05	0.000195113	cluster3
Sarcosine	-0.106454	2.62555e-05	0.000216221	cluster3
diastolic_pressure_mmHg_	-0.106265	2.71385e-05	0.000219196	cluster3
Androstenedione	0.105693	2.99966e-05	0.000237709	cluster3
Proline	-0.1055	3.10195e-05	0.000241263	cluster3
Histidine	-0.104825	3.48768e-05	0.000266332	cluster3
Tryptophan	-0.103937	4.06454e-05	0.00030484	cluster3
Aspartic_Acid	-0.102413	5.27054e-05	0.000388355	cluster3
Blood_magnesium_test_value_mg_L_	-0.0992754	8.89941e-05	0.00064444	cluster3
Cervical_examination_results.Squamocolumnar_junction_to_move_outwards	0.097903	0.000111384	0.000792905	cluster3
Ornithine	-0.0972467	0.000123877	0.000867137	cluster3
X5_methyl_four_hydrogen_folic_acid_assay_NG_ML_	0.0960742	0.000149542	0.00102037	cluster3
Serum_uric_acid_diagnose	-0.096029	0.000150626	0.00102037	cluster3
Nature_of_work.support	0.0941872	0.000201589	0.00134393	cluster3
Number_of_births__times_	0.0936653	0.00021874	0.00143548	cluster3
Vitamin_B5_Detection_Value_NG_ML_	-0.0921424	0.000276936	0.00178943	cluster3
Serum_alanine_aminotransferase_diagnose	-0.091227	0.000318587	0.00202737	cluster3
Selenium_UG_L_	-0.0910651	0.000326537	0.00204695	cluster3
Fat_meat_favourite	-0.0895619	0.000409742	0.00251919	cluster3
Total_prostate_specific_antigen__ng_mL_	-0.0894951	0.000413866	0.00251919	cluster3
Alpha.Butan_acid_umol_L	-0.088935	0.000449977	0.00269986	cluster3
Serum_high_density_lipoprotein_diagnose	0.0880213	0.000515245	0.00304793	cluster3
Blood_zinc_Detection_value_MG_L_	-0.0871025	0.000589688	0.00343985	cluster3
Serum_Aldosterone	0.0861196	0.000680313	0.00391413	cluster3
Aspartate_aminotransferase__AST__detection_value__U_L_	-0.0846132	0.0008446	0.00478814	cluster3
HDL_High_density_lipoprotein__mmol_l_	0.084527	0.000855025	0.00478814	cluster3
Absolute_value_of_eosinophilic_granulocyte_cells_g_l_	-0.0841119	0.000906959	0.00501214	cluster3
The_last_delivery_mode_code.Caesarean_section	0.0829241	0.00107211	0.00584787	cluster3
Hemoglobin_concentration_prompt	-0.0825697	0.00112652	0.00606586	cluster3
AFP__ml_	-0.0809082	0.0014173	0.00753504	cluster3
Tyrosine	-0.0808022	0.00143801	0.00754954	cluster3
Vitamin_E_detection_value_NG_ML_	-0.0805953	0.00147925	0.00767018	cluster3
dietary_structure	-0.0797102	0.00166824	0.00854463	cluster3
Body_fat_rate_percent_	0.0795227	0.00171104	0.00865826	cluster3
Triglyceride_value_MMOL_L_	-0.0791347	0.00180279	0.00901394	cluster3
Cobalt_UG_L_	0.077849	0.00214006	0.0105744	cluster3
Urine_pH	0.0773246	0.00229353	0.011201	cluster3
Albumin_globulin_ratio_level_diagnose	-0.0767026	0.00248857	0.0120138	cluster3
Mononuclear_cell_detection_value_G_L_	-0.0758783	0.00277039	0.0132223	cluster3
Urinary_white_blood_cell_count_prompt	-0.0756737	0.00284475	0.0134246	cluster3
Number_of_cesarean_section__times_	0.075416	0.00294092	0.0137243	cluster3
Serine	0.0750879	0.00306769	0.0141586	cluster3
Cholesterol_level_diagnose	-0.0735745	0.00371938	0.0167548	cluster3
Cervical_examination_results.Hypertrophy_of_cervix	0.07346	0.00377346	0.0167548	cluster3
Urine_white_blood_cell_qualitative_test_results	0.0734258	0.00378977	0.0167548	cluster3
Direct_bilirubin_mmol_L_	-0.0735509	0.00373045	0.0167548	cluster3
Triglyceride_level_diagnose	-0.0729886	0.00400375	0.0174836	cluster3
Lysine	-0.0729209	0.00403787	0.0174836	cluster3
Frequent_coughing_or_snoring_frequency_during_sleep	-0.0724153	0.00430095	0.0184326	cluster3
Number_of_snoring	-0.0722987	0.00436377	0.018513	cluster3
Number_of_brushing	0.0701717	0.00566582	0.0237964	cluster3
Cervical_examination_results.Nabothian_follicle	0.0685736	0.00686417	0.0282642	cluster3
Thyroid_test_results	-0.0686473	0.00680428	0.0282642	cluster3
Residential_area_and_age.north_China	-0.0677657	0.00755264	0.0307972	cluster3
Staple_food_consumption	-0.0675472	0.00774924	0.031295	cluster3
Asparagine	-0.0673234	0.00795524	0.031821	cluster3
Carbohydrate_antigen_U_ML_	0.0670932	0.00817224	0.0323806	cluster3
X25_Hydroxy_Vitamin_D3_ng_ml_	-0.0669542	0.00830587	0.0326025	cluster3
Citrulline	-0.0662108	0.00905404	0.0352102	cluster3
Surgical_site.genital_surgery	0.0660831	0.00918847	0.0354051	cluster3
Ethanolamine	-0.0649555	0.0104547	0.039918	cluster3
X25_Hydroxy_vitamin_D_detection_value_NG_ML_	-0.06384	0.0118576	0.0448666	cluster3
Periodontal_examination_results.Dental_calculus	-0.0637251	0.0120111	0.0450418	cluster3
Number_of_spontaneous_abortions__time_	0.0628993	0.0131676	0.0489417	cluster3
Homocysteine	0.218567	2.98797e-18	1.25495e-15	cluster4
Serum_Testosterone	0.203091	6.40494e-16	1.34504e-13	cluster4
Basal_Metabolic_Rate_kcal_d_	0.190996	3.1815e-14	4.4541e-12	cluster4
Muscle_mass_kg_	0.189447	5.15142e-14	5.40899e-12	cluster4
Proportion_of_urine	0.182676	4.03938e-13	3.39308e-11	cluster4
Gender	-0.1789	1.23128e-12	7.78511e-11	cluster4
Menarche_age__years_	-0.178721	1.29752e-12	7.78511e-11	cluster4
The_menstrual_cycle__d_	-0.1727	7.29116e-12	3.82786e-10	cluster4
Menstrual_duration__d_	-0.172275	8.21712e-12	3.83466e-10	cluster4
Serum_creatinine_detection_value_mmol_L_	0.161879	1.39381e-10	5.85399e-09	cluster4
Methionine	0.156942	5.02367e-10	1.91813e-08	cluster4
Proline	0.152206	1.65508e-09	5.7928e-08	cluster4
X3.methyl_histidine_umol_L	0.151119	2.16471e-09	6.99367e-08	cluster4
Height_cm_	0.149069	3.5734e-09	1.07202e-07	cluster4
Serum_uric_acid_mmol_L_	0.14807	4.55109e-09	1.27431e-07	cluster4
Serum_Estradiol	-0.143852	1.24081e-08	3.25712e-07	cluster4
Hemoglobin_value__g_L_	0.139902	3.09292e-08	7.64132e-07	cluster4
Alpha.Amino_adipic_acid_umol_L	0.135194	8.89126e-08	2.07463e-06	cluster4
Leucine	0.132315	1.6668e-07	3.68451e-06	cluster4
Isoleucine	0.131297	2.07508e-07	4.15017e-06	cluster4
Selenium_UG_L_	0.131308	2.06985e-07	4.15017e-06	cluster4
Hematocrit_L_L_	0.129766	2.87554e-07	5.48967e-06	cluster4
Body_fat_rate_percent_	-0.129533	3.02106e-07	5.51671e-06	cluster4
Weight_kg_	0.128901	3.45177e-07	6.04059e-06	cluster4
Asparagine	0.118445	2.86269e-06	4.62435e-05	cluster4
Citrulline	0.118601	2.77755e-06	4.62435e-05	cluster4
Red_blood_cell_count_t_l_	0.117706	3.30291e-06	5.13786e-05	cluster4
CEA_result	0.117346	3.54038e-06	5.31056e-05	cluster4
Valine	0.113813	6.91973e-06	9.80087e-05	cluster4
Direct_bilirubin_mmol_L_	0.11375	7.00062e-06	9.80087e-05	cluster4
Whether_the_menstrual_cycle_is_regular	-0.112763	8.4119e-06	0.000113968	cluster4
HDL_High_density_lipoprotein__mmol_l_	-0.106155	2.76678e-05	0.000363139	cluster4
Tyrosine	0.105307	3.20816e-05	0.000408312	cluster4
Progesterone	-0.104372	3.77166e-05	0.00046327	cluster4
Blood_urea_nitrogen_test_value_MMOL_L_	0.104236	3.86059e-05	0.00046327	cluster4
gama.glutamyltransferase___U_L_	0.103815	4.1507e-05	0.000484248	cluster4
Ornithine	0.103497	4.38313e-05	0.000497544	cluster4
X1.methyl_histidine_umol_L	0.102778	4.95447e-05	0.0005476	cluster4
Free_total_prostate_specific_antigen_results	0.101043	6.63756e-05	0.000697923	cluster4
Serum_high_density_lipoprotein_diagnose	-0.100927	6.76789e-05	0.000697923	cluster4
Glutamine	0.100887	6.81306e-05	0.000697923	cluster4
Blood_lead_detection_value_ug_L_	0.100609	7.13673e-05	0.000713673	cluster4
Pregnancy__times_	-0.100064	7.81216e-05	0.000763048	cluster4
Mononuclear_cell_detection_value_G_L_	0.0987097	9.76534e-05	0.000932146	cluster4
Periodontal_examination_results.Dental_calculus	0.097654	0.000115978	0.00105907	cluster4
Alanine	0.0976531	0.000115993	0.00105907	cluster4
AFP__ml_	0.0973941	0.000120961	0.00108093	cluster4
BMI	0.0956964	0.000158824	0.00138971	cluster4
Serum_value_of_Alt_U_L_	0.0945925	0.000189149	0.00162127	cluster4
Serum_total_bilirubin_detection_value_mmol_L_	0.0937052	0.000217379	0.00182598	cluster4
X11.deoxidation_Cortisol_NG_ML_	0.0917736	0.000293062	0.00241345	cluster4
Blood_iron_Detection_value_mg_L_	0.0873828	0.000565977	0.00457135	cluster4
Frequent_coughing_or_snoring_frequency_during_sleep	0.0865195	0.00064198	0.00508739	cluster4
Blood_magnesium_test_value_mg_L_	0.0827227	0.00110272	0.00845271	cluster4
diastolic_pressure_mmHg_	0.0826956	0.0011069	0.00845271	cluster4
Production_history_sign	-0.0817403	0.00126398	0.00947984	cluster4
Low_density_lipoprotein_MMOL_L_	0.0804077	0.00151759	0.0111822	cluster4
Indirect_bilirubin_mmol_L_	0.079	0.00183567	0.0132928	cluster4
Total_bilirubin_level_diagnose	0.0777869	0.00215773	0.0151041	cluster4
Direct_bilirubin_level_diagnose	0.0777869	0.00215773	0.0151041	cluster4
My_symptoms_of_irregular_menstruation.Delayed_menstruation	-0.0760205	0.0027198	0.0187265	cluster4
Anal_examination_results_description.A_lump_or_mass_at_the_anal_opening_and_Below_the_dentate_line_covered_by_anal_canal_skin	-0.0756283	0.00286148	0.019084	cluster4
Surgical_site.obstetric_surgery	-0.0756252	0.0028626	0.019084	cluster4
systolic_pressure_mmHg_	0.0750311	0.00309014	0.0202791	cluster4
Absolute_value_of_eosinophilic_granulocyte_cells_g_l_	0.074654	0.00324301	0.0209548	cluster4
Fasting_blood_sugar_value_mmol_l_	0.0741713	0.00344871	0.0219463	cluster4
Histidine	0.0735068	0.00375125	0.0235153	cluster4
Surgical_site.respiratory_system_surgery	0.0732733	0.00386317	0.0238608	cluster4
Chromium_UG_L_	0.0726797	0.00416146	0.0253306	cluster4
Triglyceride_value_MMOL_L_	0.072206	0.00441431	0.0260952	cluster4
Currently_using_health_supplements.vitamins	-0.0722816	0.00437306	0.0260952	cluster4
Sub_health_performance._loose_stools	0.0720988	0.00447346	0.0260952	cluster4
Percentage_of_mononuclear_cells_percent_	0.0711227	0.00504562	0.0288458	cluster4
Serum_alanine_aminotransferase_diagnose	0.0710635	0.00508235	0.0288458	cluster4
Heart_rate.Arrhythmia	0.070308	0.00557294	0.0307978	cluster4
Serum_uric_acid_diagnose	0.070366	0.00553376	0.0307978	cluster4
Serum_low_density_lipoprotein_diagnose	0.0666492	0.00860583	0.0469409	cluster4
Gender	-0.231826	2.14539e-20	9.01065e-18	cluster5
Menarche_age__years_	-0.226316	1.73411e-19	3.64162e-17	cluster5
The_menstrual_cycle__d_	-0.221429	1.05727e-18	1.48017e-16	cluster5
Serum_Testosterone	0.213994	1.52464e-17	1.60087e-15	cluster5
Menstrual_duration__d_	-0.206747	1.87178e-16	1.57229e-14	cluster5
Proportion_of_urine	0.188353	7.22361e-14	5.05653e-12	cluster5
Whether_the_menstrual_cycle_is_regular	-0.184818	2.12314e-13	1.27388e-11	cluster5
Serum_creatinine_detection_value_mmol_L_	0.177016	2.12861e-12	1.11752e-10	cluster5
Basal_Metabolic_Rate_kcal_d_	0.16318	9.87643e-11	4.609e-09	cluster5
Muscle_mass_kg_	0.162218	1.27427e-10	5.35193e-09	cluster5
Serum_Estradiol	-0.16141	1.57682e-10	6.0206e-09	cluster5
Height_cm_	0.155502	7.24604e-10	2.53611e-08	cluster5
Androstenedione	-0.153903	1.08424e-09	3.50292e-08	cluster5
Serum_uric_acid_mmol_L_	0.152603	1.49989e-09	4.1997e-08	cluster5
Hemoglobin_value__g_L_	0.152689	1.46808e-09	4.1997e-08	cluster5
Hematocrit_L_L_	0.142991	1.51732e-08	3.98296e-07	cluster5
Leucine	0.140986	2.41311e-08	5.96181e-07	cluster5
Vitamin_A_detection_value_NG_ML_	0.138609	4.14881e-08	9.68056e-07	cluster5
Cystine	0.136397	6.81248e-08	1.50592e-06	cluster5
Free_total_prostate_specific_antigen_results	0.134276	1.088e-07	2.2848e-06	cluster5
Alpha.Amino_adipic_acid_umol_L	0.132234	1.69609e-07	3.39218e-06	cluster5
Pregnancy__times_	-0.127991	4.17837e-07	7.97688e-06	cluster5
Production_history_sign	-0.126953	5.18685e-07	9.47164e-06	cluster5
Red_blood_cell_count_t_l_	0.125646	6.79265e-07	1.18871e-05	cluster5
Weight_kg_	0.12519	7.4591e-07	1.20493e-05	cluster5
X3.methyl_histidine_umol_L	0.125297	7.29804e-07	1.20493e-05	cluster5
Isoleucine	0.122717	1.23147e-06	1.91561e-05	cluster5
Pregnancy_history_sign	-0.119713	2.23528e-06	3.35292e-05	cluster5
systolic_pressure_mmHg_	0.118084	3.07062e-06	4.4471e-05	cluster5
Valine	0.111979	9.72265e-06	0.000136117	cluster5
Progesterone	-0.107012	2.38003e-05	0.000322455	cluster5
HDL_High_density_lipoprotein__mmol_l_	-0.104024	4.00415e-05	0.000525544	cluster5
Methionine	0.102581	5.12241e-05	0.000651943	cluster5
Serum_high_density_lipoprotein_diagnose	-0.0982505	0.00010526	0.00126312	cluster5
Blood_urea_nitrogen_test_value_MMOL_L_	0.098283	0.000104704	0.00126312	cluster5
Blood_iron_Detection_value_mg_L_	0.0969642	0.00012965	0.00151258	cluster5
Pregnancy_production_times	-0.0957836	0.000156636	0.00177803	cluster5
The_last_delivery_mode_code.Spontaneous_labor	-0.0916462	0.000298836	0.00330292	cluster5
Blood_magnesium_test_value_mg_L_	0.0906728	0.000346578	0.00373238	cluster5
X25_Hydroxy_Vitamin_D3_ng_ml_	0.0856507	0.000727956	0.00764354	cluster5
Vitamin_K_detection_Value_NG_ML_	0.0852905	0.000766644	0.00785343	cluster5
Glutamic_Acid	0.0835138	0.000986918	0.00986918	cluster5
Triglyceride_level_diagnose	0.081754	0.00126158	0.0123225	cluster5
Glycated_hemoglobin_value__percent_	0.0815089	0.00130501	0.0124569	cluster5
Fat_meat_favourite	0.0801719	0.00156705	0.0143078	cluster5
X25_Hydroxy_Vitamin_D2_ng_ml_	-0.0802551	0.00154942	0.0143078	cluster5
Age	0.0790403	0.00182579	0.0163155	cluster5
X25_Hydroxy_vitamin_D_detection_value_NG_ML_	0.0787069	0.00190917	0.0163643	cluster5
Sub_health_performance.fatigue_	-0.0787881	0.00188854	0.0163643	cluster5
Alanine	0.0779906	0.00210028	0.0176423	cluster5
Serum_uric_acid_diagnose	0.077429	0.00226219	0.0186298	cluster5
Low_density_lipoprotein_MMOL_L_	0.0755173	0.00290277	0.0234454	cluster5
Citrulline	0.0752749	0.00299485	0.0237328	cluster5
Number_of_births__times_	-0.0748364	0.00316821	0.0246416	cluster5
Fundus_examination_results	0.0738726	0.00358185	0.0268639	cluster5
AFP__ml_	0.0740088	0.00352056	0.0268639	cluster5
Triglyceride_value_MMOL_L_	0.0736523	0.00368305	0.0271382	cluster5
gama.glutamyltransferase___U_L_	0.0732689	0.00386533	0.0278273	cluster5
Sub_health_performance.early_bald	0.0731793	0.00390907	0.0278273	cluster5
Body_fat_rate_percent_	-0.071146	0.0050312	0.0352184	cluster5
Platelet_count_value_g_l_	-0.0708885	0.00519241	0.035751	cluster5
Number_of_brushing	-0.0704001	0.00551092	0.0371711	cluster5
frequency_of_feeling_too_hot_in_the_sleep	-0.0703039	0.00557567	0.0371711	cluster5
Napping_time	0.0695028	0.00614233	0.0399735	cluster5
The_last_delivery_mode_code.Caesarean_section	-0.0694434	0.00618637	0.0399735	cluster5
Flossing_frequency	-0.0692998	0.00629395	0.0400524	cluster5
Serum_value_of_Alt_U_L_	0.0679453	0.00739449	0.0463535	cluster5
Cobalt_UG_L_	-0.0672043	0.00806686	0.0498247	cluster5

## Sheet: S6
Supplementary Table 6. 137 host factors significantly associated with β-diversity (BH-adjusted FDR < 0.05 according to PERMANOVA analysis).
factors	R	R2	P	p.adjust
Serum_Testosterone	0.0418925	0.0412748	0.000999001	0.0035705
Gender	0.0350982	0.0344761	0.000999001	0.0035705
urine specific gravity	0.032819	0.0321954	0.000999001	0.0035705
Muscle_mass_kg_	0.0268609	0.0262334	0.000999001	0.0035705
Basal_Metabolic_Rate_kcal_d_	0.0258803	0.0252522	0.000999001	0.0035705
Serum_creatinine_detection_value_mmol_L_	0.0251705	0.024542	0.000999001	0.0035705
Serum_Estradiol	0.0245538	0.0239249	0.000999001	0.0035705
Hemoglobin_value__g_L_	0.0233347	0.022705	0.000999001	0.0035705
Hematocrit_L_L_	0.0229728	0.0223429	0.000999001	0.0035705
Serum_uric_acid_mmol_L_	0.020019	0.0193872	0.000999001	0.0035705
Weight_kg_	0.0197595	0.0191275	0.000999001	0.0035705
Height_cm_	0.018959	0.0183265	0.000999001	0.0035705
Leucine	0.0188236	0.018191	0.000999001	0.0035705
Red_blood_cell_count_t_l_	0.0187204	0.0180877	0.000999001	0.0035705
X3.methyl_histidine_umol_L	0.0176239	0.0169905	0.000999001	0.0035705
Isoleucine	0.0175878	0.0169544	0.000999001	0.0035705
Valine	0.0159287	0.0152943	0.000999001	0.0035705
Vitamin_A_detection_value_NG_ML_	0.014439	0.0138035	0.000999001	0.0035705
Progesterone	0.0141843	0.0135487	0.000999001	0.0035705
Glutamic_Acid	0.0141441	0.0135084	0.000999001	0.0035705
gama.glutamyltransferase___U_L_	0.0125757	0.0119391	0.000999001	0.0035705
Alpha.Amino_adipic_acid_umol_L	0.0123653	0.0117285	0.000999001	0.0035705
Free_total_prostate_specific_antigen_results	0.01208	0.011443	0.000999001	0.0035705
Serum_value_of_Alt_U_L_	0.011711	0.0110738	0.000999001	0.0035705
systolic_pressure_mmHg_	0.0109065	0.0102688	0.000999001	0.0035705
Blood_urea_nitrogen_test_value_MMOL_L_	0.0107611	0.0101233	0.000999001	0.0035705
Sarcosine	0.0106827	0.0100448	0.000999001	0.0035705
Methionine	0.00997485	0.00933654	0.000999001	0.0035705
Phenylalanine	0.00976743	0.00912898	0.000999001	0.0035705
Ornithine	0.00971408	0.0090756	0.000999001	0.0035705
X25_Hydroxy_Vitamin_D3_ng_ml_	0.0090891	0.00845021	0.000999001	0.0035705
Homocysteine	0.00898517	0.00834622	0.000999001	0.0035705
Androstenedione	0.00892614	0.00828715	0.000999001	0.0035705
X25_Hydroxy_vitamin_D_detection_value_NG_ML_	0.00890761	0.0082686	0.000999001	0.0035705
Low_density_lipoprotein_MMOL_L_	0.00878561	0.00814652	0.000999001	0.0035705
Proline	0.00869849	0.00805935	0.000999001	0.0035705
Lysine	0.00866412	0.00802496	0.000999001	0.0035705
Body_Mass_Index	0.00823688	0.00759745	0.000999001	0.0035705
Tryptophan	0.00811252	0.007473	0.000999001	0.0035705
Selenium_UG_L_	0.00784821	0.00720853	0.000999001	0.0035705
Blood_iron_Detection_value_mg_L_	0.00781441	0.0071747	0.000999001	0.0035705
HDL_High_density_lipoprotein__mmol_l_	0.00774033	0.00710058	0.000999001	0.0035705
Serum_high_density_lipoprotein_diagnose	0.00757451	0.00693465	0.000999001	0.0035705
X1.methyl_histidine_umol_L	0.00750776	0.00686786	0.000999001	0.0035705
beta.alanine_umol_L	0.00705155	0.00641135	0.000999001	0.0035705
Body_fat_rate_percent_	0.00665127	0.00601082	0.000999001	0.0035705
Vitamin_B5_Detection_Value_NG_ML_	0.00656962	0.00592911	0.000999001	0.0035705
Tyrosine	0.00637745	0.00573682	0.000999001	0.0035705
Aspartate_aminotransferase__AST__detection_value__U_L_	0.0060064	0.00536552	0.000999001	0.0035705
Serum_low_density_lipoprotein_diagnose	0.00593608	0.00529516	0.000999001	0.0035705
Alpha.Butan_acid_umol_L	0.00578362	0.00514261	0.000999001	0.0035705
Triglyceride_value_MMOL_L_	0.00573131	0.00509026	0.000999001	0.0035705
Direct_bilirubin_mmol_L_	0.00571487	0.00507381	0.000999001	0.0035705
Fasting_blood_sugar_value_mmol_l_	0.00568732	0.00504624	0.000999001	0.0035705
Citrulline	0.00566978	0.00502869	0.000999001	0.0035705
Serum_alanine_aminotransferase_diagnose	0.00564418	0.00500307	0.000999001	0.0035705
diastolic_pressure_mmHg_	0.00561057	0.00496944	0.000999001	0.0035705
Aspartic_Acid	0.00558179	0.00494064	0.000999001	0.0035705
Blood_magnesium_test_value_mg_L_	0.0055392	0.00489803	0.000999001	0.0035705
Serum_Aldosterone	0.00527597	0.00463463	0.000999001	0.0035705
Total_cholesterol_value_mmol_l_	0.00513587	0.00449444	0.000999001	0.0035705
Blood_lead_detection_value_ug_L_	0.00511708	0.00447563	0.000999001	0.0035705
Carnosine	0.00511014	0.00446869	0.000999001	0.0035705
Serum_uric_acid_diagnose	0.00492306	0.00428149	0.000999001	0.0035705
Total_prostate_specific_antigen__ng_mL_	0.00484184	0.00420021	0.000999001	0.0035705
CEA_result	0.00482872	0.00418709	0.000999001	0.0035705
AFP__ml_	0.00468229	0.00404056	0.000999001	0.0035705
X5_methyl_four_hydrogen_folic_acid_assay_NG_ML_	0.00465777	0.00401603	0.000999001	0.0035705
Cystine	0.00465351	0.00401176	0.000999001	0.0035705
Cobalt_UG_L_	0.00455832	0.00391651	0.000999001	0.0035705
Serine	0.00453988	0.00389806	0.000999001	0.0035705
Alanine	0.00448723	0.00384537	0.000999001	0.0035705
Ethanolamine	0.00447052	0.00382866	0.000999001	0.0035705
Blood_zinc_Detection_value_MG_L_	0.0042702	0.00362821	0.000999001	0.0035705
Urine_pH	0.00412165	0.00347957	0.000999001	0.0035705
Triglyceride_level_diagnose	0.00407924	0.00343712	0.000999001	0.0035705
Asparagine	0.0040139	0.00337175	0.000999001	0.0035705
Cholesterol_level_diagnose	0.00396992	0.00332774	0.000999001	0.0035705
Glutamine	0.00383272	0.00319045	0.000999001	0.0035705
Histidine	0.00379362	0.00315132	0.000999001	0.0035705
Serum_total_bilirubin_detection_value_mmol_L_	0.00374822	0.0031059	0.000999001	0.0035705
Y_WBC	0.00374005	0.00309772	0.000999001	0.0035705
Cystathionine	0.00372896	0.00308662	0.000999001	0.0035705
Urinary_white_blood_cell_count_prompt	0.00354424	0.00290178	0.000999001	0.0035705
Phosphorylethanolamine	0.00353671	0.00289425	0.000999001	0.0035705
Nature_of_work.support	0.00347496	0.00283245	0.000999001	0.0035705
Hydroxyproline	0.00337831	0.00273575	0.000999001	0.0035705
Vitamin_E_detection_value_NG_ML_	0.00332892	0.00268632	0.000999001	0.0035705
Number_of_brushing	0.00315161	0.0025089	0.000999001	0.0035705
Hydroxylysine	0.00313944	0.00249672	0.000999001	0.0035705
Fat_meat_favourite	0.00310892	0.00246618	0.000999001	0.0035705
Meal_speed	0.00306529	0.00242253	0.000999001	0.0035705
X25_Hydroxy_Vitamin_D2_ng_ml_	0.0030622	0.00241943	0.000999001	0.0035705
Serum_gama_glutamyltransferase	0.00297108	0.00232825	0.000999001	0.0035705
dietary_structure	0.00282002	0.00217709	0.000999001	0.0035705
Urine_white_blood_cell_qualitative_test_results	0.00279703	0.00215409	0.000999001	0.0035705
Absolute_value_of_eosinophilic_granulocyte_cells_g_l_	0.00278984	0.0021469	0.000999001	0.0035705
Indirect_bilirubin_mmol_L_	0.00275698	0.00211401	0.000999001	0.0035705
Chromium_UG_L_	0.00268028	0.00203727	0.000999001	0.0035705
Blood_copper_test_value_MG_L_	0.0026149	0.00197184	0.000999001	0.0035705
Periodontal_examination_results.Dental_calculus	0.00255443	0.00191133	0.000999001	0.0035705
Whether_bowel_defecation_is_regular	0.00255218	0.00190908	0.000999001	0.0035705
Frequent_coughing_or_snoring_frequency_during_sleep	0.00250602	0.00186289	0.000999001	0.0035705
Argininosuccinic_Acid	0.0024933	0.00185017	0.000999001	0.0035705
External_genital_examination_results.foreskin_covering_over_the_tip_of_the_penis_or_urethral_orifice	0.0023786	0.00173539	0.000999001	0.0035705
Red_blood_cell_distribution_width_standard_deviation_FL_	0.00237277	0.00172956	0.000999001	0.0035705
Percentage_of_mononuclear_cells_percent_	0.00214843	0.00150507	0.000999001	0.0035705
Hemoglobin_concentration_prompt	0.00275926	0.00211629	0.001998	0.00670634
Diastolic_pressure_prompt	0.00268125	0.00203823	0.001998	0.00670634
Mononuclear_cell_detection_value_G_L_	0.00267436	0.00203134	0.001998	0.00670634
Albumin_Globulin_ratio	0.00243376	0.00179058	0.001998	0.00670634
Serum_Cortisone	0.00232236	0.00167911	0.001998	0.00670634
Albumin_globulin_ratio_level_diagnose	0.00224984	0.00160655	0.001998	0.00670634
X11.deoxidation_Cortisol_NG_ML_	0.00211791	0.00147453	0.001998	0.00670634
Staple_food_consumption	0.00236968	0.00172646	0.002997	0.00964036
Sub_health_performance.hair_loss	0.00228546	0.00164219	0.002997	0.00964036
L.Homocitrulline	0.00214725	0.00150389	0.002997	0.00964036
Serum_Estrogen	0.00213298	0.00148961	0.002997	0.00964036
Manganese_UG_L_	0.00223904	0.00159574	0.003996	0.0124392
Residential_area_and_age.north_China	0.00208262	0.00143921	0.003996	0.0124392
Carbohydrate_antigen_U_ML_	0.00203045	0.00138701	0.003996	0.0124392
Anal_examination_results_description.A_lump_or_mass_at_the_anal_opening_and_Below_the_dentate_line_covered_by_anal_canal_skin	0.00202948	0.00138604	0.003996	0.0124392
Carbohydrate_antigen_153_U_ML_	0.00195979	0.00131631	0.00499501	0.0153022
Sports_habit	0.00189221	0.00124869	0.00499501	0.0153022
Systolic_pressure_prompt	0.00214733	0.00150397	0.00599401	0.0177976
Total_lymphocytes_g_l_	0.00211541	0.00147203	0.00599401	0.0177976
Platelet_pressure__percent_	0.0019416	0.00129811	0.00599401	0.0177976
Globulin_concentration_g_l_	0.00188218	0.00123865	0.00599401	0.0177976
Direct_bilirubin_level_diagnose	0.00182288	0.00117931	0.00899101	0.0264926
Currently_using_health_supplements.vitamins	0.00190685	0.00126334	0.010989	0.0321345
Total_bilirubin_level_diagnose	0.00182288	0.00117931	0.011988	0.0347923
Phosphoserine	0.00187456	0.00123102	0.012987	0.0374103
Sleep_past_midnight	0.00163086	0.000987164	0.014985	0.042531
Serum_Hydrocortisone	0.00163044	0.000986742	0.014985	0.042531
Sub_health_performance.allergic	0.00156161	0.000917873	0.015984	0.0450353
Taurine	0.00168366	0.00104	0.016983	0.0471615
White_blood_cell_count_level_diagnose	0.00159601	0.000952295	0.016983	0.0471615

## Sheet: S7
Supplementary Table 7. Host factors significantly associated with 158 metabolic pathways with Bonferroni adjusted p<0.05 using Pearson correlation.
host factors	Pathway	estimate	p
urine specific gravity	HISTSYN-PWY: L-histidine biosynthesis	0.313982	1.71e-34
Serum_Testosterone	HISTSYN-PWY: L-histidine biosynthesis	0.312824	3.07e-34
urine specific gravity	HEME-BIOSYNTHESIS-II: heme b biosynthesis I (aerobic)	0.304373	2.04e-32
Serum_Testosterone	PWY-5136: fatty acid &beta;-oxidation II (plant peroxisome)	0.30306	3.86e-32
Serum_Testosterone	TRPSYN-PWY: L-tryptophan biosynthesis	0.301608	7.8e-32
urine specific gravity	HEME-BIOSYNTHESIS-II-1: heme b biosynthesis V (aerobic)	0.300198	1.54e-31
Gender	HISTSYN-PWY: L-histidine biosynthesis	-0.29949	2.16e-31
urine specific gravity	PWY-6823: molybdopterin biosynthesis	0.298186	4.03e-31
Serum_Testosterone	HEME-BIOSYNTHESIS-II: heme b biosynthesis I (aerobic)	0.295099	1.74e-30
Serum_Testosterone	HEME-BIOSYNTHESIS-II-1: heme b biosynthesis V (aerobic)	0.294004	2.91e-30
urine specific gravity	PWY-5345: superpathway of L-methionine biosynthesis (by sulfhydrylation)	0.29362	3.48e-30
urine specific gravity	TRPSYN-PWY: L-tryptophan biosynthesis	0.291979	7.49e-30
urine specific gravity	PWY-5136: fatty acid &beta;-oxidation II (plant peroxisome)	0.290487	1.5e-29
urine specific gravity	PWY-5154: L-arginine biosynthesis III (via N-acetyl-L-citrulline)	0.290127	1.77e-29
Gender	TRPSYN-PWY: L-tryptophan biosynthesis	-0.289594	2.26e-29
Serum_Testosterone	PWY-5345: superpathway of L-methionine biosynthesis (by sulfhydrylation)	0.287858	5.01e-29
Serum_Testosterone	PWY-6823: molybdopterin biosynthesis	0.285596	1.4e-28
Serum_Testosterone	PWY-7220: adenosine deoxyribonucleotides de novo biosynthesis II	0.284633	2.17e-28
Serum_Testosterone	PWY-7222: guanosine deoxyribonucleotides de novo biosynthesis II	0.284633	2.17e-28
Gender	HEME-BIOSYNTHESIS-II-1: heme b biosynthesis V (aerobic)	-0.283745	3.23e-28
urine specific gravity	PWY66-429: fatty acid biosynthesis initiation (mitochondria)	0.283277	3.99e-28
Serum_Testosterone	PWY-7858: (5Z)-dodecenoate biosynthesis II	0.283007	4.5e-28
Gender	PWY-6823: molybdopterin biosynthesis	-0.282793	4.96e-28
Serum_Testosterone	PWY0-862: (5Z)-dodecenoate biosynthesis I	0.282047	6.92e-28
Gender	HEME-BIOSYNTHESIS-II: heme b biosynthesis I (aerobic)	-0.281928	7.3e-28
Gender	PWY-5136: fatty acid &beta;-oxidation II (plant peroxisome)	-0.281146	1.03e-27
urine specific gravity	PWY-4984: urea cycle	0.280909	1.15e-27
Serum_Testosterone	PWY-6282: palmitoleate biosynthesis I (from (5Z)-dodec-5-enoate)	0.280605	1.32e-27
Serum_Testosterone	PWY-7664: oleate biosynthesis IV (anaerobic)	0.280474	1.39e-27
Serum_Testosterone	PWY-6629: superpathway of L-tryptophan biosynthesis	0.280238	1.55e-27
Serum_Testosterone	FASYN-ELONG-PWY: fatty acid elongation -- saturated	0.278443	3.42e-27
Serum_Testosterone	PWY-5154: L-arginine biosynthesis III (via N-acetyl-L-citrulline)	0.278428	3.44e-27
Gender	PWY-7220: adenosine deoxyribonucleotides de novo biosynthesis II	-0.278266	3.7e-27
Gender	PWY-7222: guanosine deoxyribonucleotides de novo biosynthesis II	-0.278266	3.7e-27
urine specific gravity	PWY-5103: L-isoleucine biosynthesis III	0.27696	6.55e-27
urine specific gravity	GLYOXYLATE-BYPASS: glyoxylate cycle	0.276286	8.79e-27
urine specific gravity	HEMESYN2-PWY: heme b biosynthesis II (oxygen-independent)	0.276088	9.59e-27
Serum_Testosterone	GLYOXYLATE-BYPASS: glyoxylate cycle	0.275992	9.99e-27
urine specific gravity	BRANCHED-CHAIN-AA-SYN-PWY: superpathway of branched chain amino acid biosynthesis	0.275883	1.05e-26
urine specific gravity	PWY-5188: tetrapyrrole biosynthesis I (from glutamate)	0.27578	1.1e-26
urine specific gravity	PWY-7220: adenosine deoxyribonucleotides de novo biosynthesis II	0.274224	2.15e-26
urine specific gravity	PWY-7222: guanosine deoxyribonucleotides de novo biosynthesis II	0.274224	2.15e-26
Serum_Testosterone	HEMESYN2-PWY: heme b biosynthesis II (oxygen-independent)	0.273791	2.6e-26
urine specific gravity	PWY-7383: anaerobic energy metabolism (invertebrates, cytosol)	0.272236	5.07e-26
Gender	PWY-5345: superpathway of L-methionine biosynthesis (by sulfhydrylation)	-0.271912	5.82e-26
Gender	PWY-6629: superpathway of L-tryptophan biosynthesis	-0.269974	1.33e-25
urine specific gravity	PWY0-862: (5Z)-dodecenoate biosynthesis I	0.269689	1.5e-25
Gender	PWY-7858: (5Z)-dodecenoate biosynthesis II	-0.269655	1.52e-25
urine specific gravity	PWY-7664: oleate biosynthesis IV (anaerobic)	0.269574	1.58e-25
Gender	HEMESYN2-PWY: heme b biosynthesis II (oxygen-independent)	-0.269015	2e-25
Serum_Testosterone	PWY-821: superpathway of sulfur amino acid biosynthesis (Saccharomyces cerevisiae)	0.268966	2.04e-25
urine specific gravity	FASYN-ELONG-PWY: fatty acid elongation -- saturated	0.268891	2.1e-25
urine specific gravity	PWY-6282: palmitoleate biosynthesis I (from (5Z)-dodec-5-enoate)	0.268622	2.36e-25
Serum_Testosterone	PWY-7383: anaerobic energy metabolism (invertebrates, cytosol)	0.268586	2.39e-25
Gender	PWY0-862: (5Z)-dodecenoate biosynthesis I	-0.268393	2.6e-25
urine specific gravity	PWY-7858: (5Z)-dodecenoate biosynthesis II	0.268292	2.71e-25
urine specific gravity	PWY-6629: superpathway of L-tryptophan biosynthesis	0.268286	2.72e-25
Serum_Testosterone	PWY-5989: stearate biosynthesis II (bacteria and plants)	0.267603	3.62e-25
Gender	PWY-6282: palmitoleate biosynthesis I (from (5Z)-dodec-5-enoate)	-0.266813	5.05e-25
Gender	PWY-7664: oleate biosynthesis IV (anaerobic)	-0.2665	5.76e-25
urine specific gravity	PWY-821: superpathway of sulfur amino acid biosynthesis (Saccharomyces cerevisiae)	0.266417	5.96e-25
Serum_Testosterone	PWY66-429: fatty acid biosynthesis initiation (mitochondria)	0.266276	6.32e-25
urine specific gravity	GLUTORN-PWY: L-ornithine biosynthesis I	0.265196	9.92e-25
Gender	FASYN-ELONG-PWY: fatty acid elongation -- saturated	-0.265124	1.02e-24
Muscle_mass_kg_	HISTSYN-PWY: L-histidine biosynthesis	0.264196	1.5e-24
urine specific gravity	ILEUSYN-PWY: L-isoleucine biosynthesis I (from threonine)	0.263597	1.93e-24
Gender	PWY-5154: L-arginine biosynthesis III (via N-acetyl-L-citrulline)	-0.263503	2e-24
Gender	GLYOXYLATE-BYPASS: glyoxylate cycle	-0.263354	2.13e-24
urine specific gravity	PWY-5989: stearate biosynthesis II (bacteria and plants)	0.262989	2.47e-24
urine specific gravity	PWY-7663: gondoate biosynthesis (anaerobic)	0.262843	2.63e-24
Basal_Metabolic_Rate_kcal_d_	HISTSYN-PWY: L-histidine biosynthesis	0.26271	2.78e-24
urine specific gravity	PWY-7977: L-methionine biosynthesis IV	0.262433	3.11e-24
Muscle_mass_kg_	PWY-5345: superpathway of L-methionine biosynthesis (by sulfhydrylation)	0.261686	4.23e-24
Basal_Metabolic_Rate_kcal_d_	PWY-5136: fatty acid &beta;-oxidation II (plant peroxisome)	0.261412	4.73e-24
urine specific gravity	PWY66-389: phytol degradation	0.260385	7.2e-24
Serum_Testosterone	DAPLYSINESYN-PWY: L-lysine biosynthesis I	0.260361	7.27e-24
Serum_Testosterone	PWY-5188: tetrapyrrole biosynthesis I (from glutamate)	0.260267	7.55e-24
Leucine	TRPSYN-PWY: L-tryptophan biosynthesis	0.26006	8.22e-24
Leucine	PWY-7220: adenosine deoxyribonucleotides de novo biosynthesis II	0.259566	1e-23
Leucine	PWY-7222: guanosine deoxyribonucleotides de novo biosynthesis II	0.259566	1e-23
Serum_Testosterone	PWY66-389: phytol degradation	0.259241	1.15e-23
Serum_Testosterone	PWY-5103: L-isoleucine biosynthesis III	0.258319	1.66e-23
urine specific gravity	PWY-5973: cis-vaccenate biosynthesis	0.257898	1.97e-23
urine specific gravity	DAPLYSINESYN-PWY: L-lysine biosynthesis I	0.257687	2.15e-23
Muscle_mass_kg_	PWY-5136: fatty acid &beta;-oxidation II (plant peroxisome)	0.257003	2.83e-23
Gender	PWY-5188: tetrapyrrole biosynthesis I (from glutamate)	-0.256751	3.13e-23
Leucine	HISTSYN-PWY: L-histidine biosynthesis	0.25592	4.37e-23
Gender	PWY66-429: fatty acid biosynthesis initiation (mitochondria)	-0.255434	5.3e-23
Serum_Testosterone	PWY-7977: L-methionine biosynthesis IV	0.25539	5.39e-23
Basal_Metabolic_Rate_kcal_d_	PWY-5345: superpathway of L-methionine biosynthesis (by sulfhydrylation)	0.25522	5.77e-23
Serum_Testosterone	PWY-5973: cis-vaccenate biosynthesis	0.254601	7.39e-23
Gender	PWY-5989: stearate biosynthesis II (bacteria and plants)	-0.254537	7.58e-23
Gender	PWY-4984: urea cycle	-0.254276	8.4e-23
Serum_Testosterone	BRANCHED-CHAIN-AA-SYN-PWY: superpathway of branched chain amino acid biosynthesis	0.254269	8.43e-23
Serum_Testosterone	BIOTIN-BIOSYNTHESIS-PWY: biotin biosynthesis I	0.25416	8.8e-23
Serum_Testosterone	PWY-4984: urea cycle	0.252791	1.51e-22
Selenium_UG_L_	PWY-5989: stearate biosynthesis II (bacteria and plants)	0.252766	1.53e-22
Serum_Testosterone	PWY-7663: gondoate biosynthesis (anaerobic)	0.252476	1.71e-22
Serum_Testosterone	FAO-PWY: fatty acid &beta;-oxidation I (generic)	0.25203	2.04e-22
Gender	PWY-7383: anaerobic energy metabolism (invertebrates, cytosol)	-0.251777	2.25e-22
urine specific gravity	FAO-PWY: fatty acid &beta;-oxidation I (generic)	0.251652	2.37e-22
Muscle_mass_kg_	PWY-7220: adenosine deoxyribonucleotides de novo biosynthesis II	0.251349	2.67e-22
Muscle_mass_kg_	PWY-7222: guanosine deoxyribonucleotides de novo biosynthesis II	0.251349	2.67e-22
Leucine	HEME-BIOSYNTHESIS-II-1: heme b biosynthesis V (aerobic)	0.251294	2.72e-22
Selenium_UG_L_	PWY-6282: palmitoleate biosynthesis I (from (5Z)-dodec-5-enoate)	0.251096	2.94e-22
Gender	PWY-821: superpathway of sulfur amino acid biosynthesis (Saccharomyces cerevisiae)	-0.250896	3.18e-22
Muscle_mass_kg_	HEME-BIOSYNTHESIS-II: heme b biosynthesis I (aerobic)	0.25063	3.53e-22
Leucine	PWY0-862: (5Z)-dodecenoate biosynthesis I	0.250127	4.3e-22
Muscle_mass_kg_	PWY-6823: molybdopterin biosynthesis	0.250078	4.38e-22
Leucine	PWY-5136: fatty acid &beta;-oxidation II (plant peroxisome)	0.24993	4.64e-22
Muscle_mass_kg_	PWY-4984: urea cycle	0.24969	5.09e-22
Serum_Estradiol	HISTSYN-PWY: L-histidine biosynthesis	-0.249676	5.12e-22
Hemoglobin_value__g_L_	PWY-6823: molybdopterin biosynthesis	0.249468	5.55e-22
Leucine	HEME-BIOSYNTHESIS-II: heme b biosynthesis I (aerobic)	0.249218	6.12e-22
Basal_Metabolic_Rate_kcal_d_	HEME-BIOSYNTHESIS-II: heme b biosynthesis I (aerobic)	0.248919	6.87e-22
Basal_Metabolic_Rate_kcal_d_	HEME-BIOSYNTHESIS-II-1: heme b biosynthesis V (aerobic)	0.248689	7.51e-22
Leucine	PWY-7858: (5Z)-dodecenoate biosynthesis II	0.248577	7.84e-22
urine specific gravity	BIOTIN-BIOSYNTHESIS-PWY: biotin biosynthesis I	0.247918	1.01e-21
Hemoglobin_value__g_L_	HEME-BIOSYNTHESIS-II: heme b biosynthesis I (aerobic)	0.247836	1.04e-21
Leucine	PWY-7664: oleate biosynthesis IV (anaerobic)	0.247594	1.15e-21
Serum_Testosterone	PWY-5189: tetrapyrrole biosynthesis II (from glycine)	0.247505	1.19e-21
Leucine	PWY-6282: palmitoleate biosynthesis I (from (5Z)-dodec-5-enoate)	0.247445	1.21e-21
Serum_Testosterone	GLUTORN-PWY: L-ornithine biosynthesis I	0.247052	1.41e-21
Muscle_mass_kg_	TRPSYN-PWY: L-tryptophan biosynthesis	0.247065	1.41e-21
Gender	DAPLYSINESYN-PWY: L-lysine biosynthesis I	-0.247003	1.44e-21
urine specific gravity	PWY-7400: L-arginine biosynthesis IV (archaebacteria)	0.246776	1.57e-21
Selenium_UG_L_	PWY-7664: oleate biosynthesis IV (anaerobic)	0.246573	1.7e-21
Selenium_UG_L_	FASYN-ELONG-PWY: fatty acid elongation -- saturated	0.246519	1.73e-21
Gender	PWY-5103: L-isoleucine biosynthesis III	-0.246419	1.8e-21
Basal_Metabolic_Rate_kcal_d_	TRPSYN-PWY: L-tryptophan biosynthesis	0.246086	2.05e-21
Hemoglobin_value__g_L_	HISTSYN-PWY: L-histidine biosynthesis	0.245914	2.19e-21
Hematocrit_L_L_	HEME-BIOSYNTHESIS-II: heme b biosynthesis I (aerobic)	0.245768	2.31e-21
Basal_Metabolic_Rate_kcal_d_	PWY-7220: adenosine deoxyribonucleotides de novo biosynthesis II	0.24577	2.31e-21
Basal_Metabolic_Rate_kcal_d_	PWY-7222: guanosine deoxyribonucleotides de novo biosynthesis II	0.24577	2.31e-21
Basal_Metabolic_Rate_kcal_d_	PWY-6823: molybdopterin biosynthesis	0.245716	2.36e-21
Muscle_mass_kg_	PWY66-389: phytol degradation	0.245516	2.54e-21
Carnosine	PWY-7858: (5Z)-dodecenoate biosynthesis II	0.245405	2.66e-21
Serum_Testosterone	PWY-5100: pyruvate fermentation to acetate and lactate II	-0.245341	2.72e-21
Hematocrit_L_L_	PWY-6823: molybdopterin biosynthesis	0.2452	2.87e-21
urine specific gravity	PWY-5189: tetrapyrrole biosynthesis II (from glycine)	0.24518	2.89e-21
Muscle_mass_kg_	HEME-BIOSYNTHESIS-II-1: heme b biosynthesis V (aerobic)	0.245152	2.92e-21
Selenium_UG_L_	PWY0-862: (5Z)-dodecenoate biosynthesis I	0.245066	3.02e-21
Leucine	FASYN-ELONG-PWY: fatty acid elongation -- saturated	0.245042	3.05e-21
Leucine	HEMESYN2-PWY: heme b biosynthesis II (oxygen-independent)	0.244911	3.2e-21
Gender	PWY-5973: cis-vaccenate biosynthesis	-0.244516	3.72e-21
Serum_Testosterone	P41-PWY: pyruvate fermentation to acetate and (S)-lactate I	-0.243978	4.57e-21
Leucine	PWY-6629: superpathway of L-tryptophan biosynthesis	0.24354	5.39e-21
Height_cm_	PWY-5345: superpathway of L-methionine biosynthesis (by sulfhydrylation)	0.242707	7.39e-21
Basal_Metabolic_Rate_kcal_d_	PWY-6282: palmitoleate biosynthesis I (from (5Z)-dodec-5-enoate)	0.242599	7.69e-21
Gender	BRANCHED-CHAIN-AA-SYN-PWY: superpathway of branched chain amino acid biosynthesis	-0.242361	8.41e-21
Muscle_mass_kg_	PWY-6282: palmitoleate biosynthesis I (from (5Z)-dodec-5-enoate)	0.242245	8.79e-21
Basal_Metabolic_Rate_kcal_d_	PWY-7664: oleate biosynthesis IV (anaerobic)	0.242075	9.37e-21
Basal_Metabolic_Rate_kcal_d_	PWY0-862: (5Z)-dodecenoate biosynthesis I	0.241949	9.82e-21
Basal_Metabolic_Rate_kcal_d_	FASYN-ELONG-PWY: fatty acid elongation -- saturated	0.241854	1.02e-20
Gender	PWY-7977: L-methionine biosynthesis IV	-0.241717	1.07e-20
Muscle_mass_kg_	FASYN-ELONG-PWY: fatty acid elongation -- saturated	0.241435	1.19e-20
Muscle_mass_kg_	PWY-7664: oleate biosynthesis IV (anaerobic)	0.241324	1.24e-20
Serum_Testosterone	ILEUSYN-PWY: L-isoleucine biosynthesis I (from threonine)	0.241298	1.25e-20
Muscle_mass_kg_	PWY0-862: (5Z)-dodecenoate biosynthesis I	0.24123	1.29e-20
Leucine	PWY-5345: superpathway of L-methionine biosynthesis (by sulfhydrylation)	0.241209	1.3e-20
Muscle_mass_kg_	PWY-5989: stearate biosynthesis II (bacteria and plants)	0.240855	1.48e-20
Basal_Metabolic_Rate_kcal_d_	PWY-7858: (5Z)-dodecenoate biosynthesis II	0.240503	1.69e-20
Gender	PWY66-389: phytol degradation	-0.240499	1.69e-20
Leucine	PWY66-429: fatty acid biosynthesis initiation (mitochondria)	0.240386	1.76e-20
Muscle_mass_kg_	PWY-821: superpathway of sulfur amino acid biosynthesis (Saccharomyces cerevisiae)	0.240123	1.95e-20
Hemoglobin_value__g_L_	HEME-BIOSYNTHESIS-II-1: heme b biosynthesis V (aerobic)	0.239718	2.26e-20
Gender	PWY-7663: gondoate biosynthesis (anaerobic)	-0.2394	2.55e-20
Carnosine	PWY0-862: (5Z)-dodecenoate biosynthesis I	0.239228	2.71e-20
Hemoglobin_value__g_L_	PWY-7383: anaerobic energy metabolism (invertebrates, cytosol)	0.239091	2.86e-20
Selenium_UG_L_	PWY-5920: superpathway of heme b biosynthesis from glycine	0.238958	3e-20
urine specific gravity	VALSYN-PWY: L-valine biosynthesis	0.238942	3.02e-20
Hematocrit_L_L_	HISTSYN-PWY: L-histidine biosynthesis	0.238917	3.04e-20
Muscle_mass_kg_	PWY-5188: tetrapyrrole biosynthesis I (from glutamate)	0.238817	3.16e-20
Gender	BIOTIN-BIOSYNTHESIS-PWY: biotin biosynthesis I	-0.238646	3.37e-20
Carnosine	PWY-6282: palmitoleate biosynthesis I (from (5Z)-dodec-5-enoate)	0.238529	3.51e-20
Carnosine	PWY-7664: oleate biosynthesis IV (anaerobic)	0.238477	3.58e-20
Basal_Metabolic_Rate_kcal_d_	PWY66-389: phytol degradation	0.238452	3.62e-20
Serum_Testosterone	PWY-6519: 8-amino-7-oxononanoate biosynthesis I	0.238393	3.7e-20
Leucine	PWY-4984: urea cycle	0.238341	3.77e-20
Valine	HEME-BIOSYNTHESIS-II-1: heme b biosynthesis V (aerobic)	0.237879	4.47e-20
urine specific gravity	PWY0-1479: tRNA processing	0.23769	4.79e-20
Muscle_mass_kg_	PWY66-429: fatty acid biosynthesis initiation (mitochondria)	0.237526	5.09e-20
Leucine	PWY-5188: tetrapyrrole biosynthesis I (from glutamate)	0.236395	7.71e-20
Selenium_UG_L_	PWY-7117: C4 photosynthetic carbon assimilation cycle, PEPCK type	0.236375	7.77e-20
Valine	HEME-BIOSYNTHESIS-II: heme b biosynthesis I (aerobic)	0.23628	8.04e-20
Leucine	PWY-821: superpathway of sulfur amino acid biosynthesis (Saccharomyces cerevisiae)	0.236275	8.06e-20
Carnosine	FASYN-ELONG-PWY: fatty acid elongation -- saturated	0.23625	8.13e-20
Height_cm_	PWY-5136: fatty acid &beta;-oxidation II (plant peroxisome)	0.23613	8.49e-20
Hematocrit_L_L_	PWY-7383: anaerobic energy metabolism (invertebrates, cytosol)	0.23611	8.56e-20
Valine	TRPSYN-PWY: L-tryptophan biosynthesis	0.23611	8.56e-20
Hematocrit_L_L_	HEME-BIOSYNTHESIS-II-1: heme b biosynthesis V (aerobic)	0.23571	9.9e-20
Valine	PWY-5345: superpathway of L-methionine biosynthesis (by sulfhydrylation)	0.235599	1.03e-19
Serum_creatinine_detection_value_mmol_L_	HEME-BIOSYNTHESIS-II: heme b biosynthesis I (aerobic)	0.23554	1.05e-19
Height_cm_	HEME-BIOSYNTHESIS-II: heme b biosynthesis I (aerobic)	0.235355	1.13e-19
Basal_Metabolic_Rate_kcal_d_	PWY-5989: stearate biosynthesis II (bacteria and plants)	0.235231	1.18e-19
Hemoglobin_value__g_L_	PWY-5136: fatty acid &beta;-oxidation II (plant peroxisome)	0.23521	1.19e-19
Basal_Metabolic_Rate_kcal_d_	HEMESYN2-PWY: heme b biosynthesis II (oxygen-independent)	0.234645	1.46e-19
Muscle_mass_kg_	PWY-7858: (5Z)-dodecenoate biosynthesis II	0.23458	1.49e-19
Basal_Metabolic_Rate_kcal_d_	GLYOXYLATE-BYPASS: glyoxylate cycle	0.234408	1.59e-19
Weight_kg_	HISTSYN-PWY: L-histidine biosynthesis	0.234249	1.69e-19
Muscle_mass_kg_	HEMESYN2-PWY: heme b biosynthesis II (oxygen-independent)	0.233944	1.88e-19
Carnosine	TRPSYN-PWY: L-tryptophan biosynthesis	0.233901	1.91e-19
Serum_Estradiol	HEME-BIOSYNTHESIS-II: heme b biosynthesis I (aerobic)	-0.233892	1.92e-19
Basal_Metabolic_Rate_kcal_d_	PWY66-429: fatty acid biosynthesis initiation (mitochondria)	0.233718	2.04e-19
Valine	PWY-7220: adenosine deoxyribonucleotides de novo biosynthesis II	0.233707	2.05e-19
Valine	PWY-7222: guanosine deoxyribonucleotides de novo biosynthesis II	0.233707	2.05e-19
Muscle_mass_kg_	GLYOXYLATE-BYPASS: glyoxylate cycle	0.233601	2.13e-19
Serum_Estradiol	TRPSYN-PWY: L-tryptophan biosynthesis	-0.233515	2.2e-19
Carnosine	PWY-5136: fatty acid &beta;-oxidation II (plant peroxisome)	0.233341	2.34e-19
Height_cm_	HISTSYN-PWY: L-histidine biosynthesis	0.233269	2.4e-19
Serum_creatinine_detection_value_mmol_L_	HISTSYN-PWY: L-histidine biosynthesis	0.233272	2.4e-19
Weight_kg_	PWY-5345: superpathway of L-methionine biosynthesis (by sulfhydrylation)	0.233231	2.43e-19
X3.methyl_histidine_umol_L	HEME-BIOSYNTHESIS-II: heme b biosynthesis I (aerobic)	0.232815	2.83e-19
Valine	PWY-5136: fatty acid &beta;-oxidation II (plant peroxisome)	0.232441	3.24e-19
urine specific gravity	ARGSYN-PWY: L-arginine biosynthesis I (via L-ornithine)	0.232336	3.36e-19
Gender	PWY-5189: tetrapyrrole biosynthesis II (from glycine)	-0.232316	3.39e-19
Serum_Testosterone	PYRIDOXSYN-PWY: pyridoxal 5'-phosphate biosynthesis I	0.232049	3.73e-19
Basal_Metabolic_Rate_kcal_d_	PWY-5154: L-arginine biosynthesis III (via N-acetyl-L-citrulline)	0.231972	3.83e-19
Gender	GLUTORN-PWY: L-ornithine biosynthesis I	-0.231948	3.86e-19
Hematocrit_L_L_	PWY-5136: fatty acid &beta;-oxidation II (plant peroxisome)	0.231901	3.93e-19
Serum_creatinine_detection_value_mmol_L_	HEME-BIOSYNTHESIS-II-1: heme b biosynthesis V (aerobic)	0.231848	4e-19
Basal_Metabolic_Rate_kcal_d_	PWY-4984: urea cycle	0.231743	4.16e-19
Leucine	PWY66-389: phytol degradation	0.231612	4.36e-19
Isoleucine	PWY-5136: fatty acid &beta;-oxidation II (plant peroxisome)	0.231581	4.41e-19
Hemoglobin_value__g_L_	PWY-5345: superpathway of L-methionine biosynthesis (by sulfhydrylation)	0.231516	4.51e-19
Gender	FAO-PWY: fatty acid &beta;-oxidation I (generic)	-0.231452	4.61e-19
Muscle_mass_kg_	PWY-5154: L-arginine biosynthesis III (via N-acetyl-L-citrulline)	0.231414	4.68e-19
Valine	PWY-6629: superpathway of L-tryptophan biosynthesis	0.231291	4.89e-19
Leucine	GLYOXYLATE-BYPASS: glyoxylate cycle	0.230994	5.44e-19
Leucine	PWY-7383: anaerobic energy metabolism (invertebrates, cytosol)	0.230906	5.61e-19
Leucine	PWY-5973: cis-vaccenate biosynthesis	0.230889	5.64e-19
Muscle_mass_kg_	PWY-6629: superpathway of L-tryptophan biosynthesis	0.230833	5.76e-19
Leucine	PWY-5989: stearate biosynthesis II (bacteria and plants)	0.230728	5.98e-19
Basal_Metabolic_Rate_kcal_d_	PWY-821: superpathway of sulfur amino acid biosynthesis (Saccharomyces cerevisiae)	0.230699	6.04e-19
Red_blood_cell_count_t_l_	HISTSYN-PWY: L-histidine biosynthesis	0.230414	6.68e-19
Serum_Testosterone	PWY0-1479: tRNA processing	0.230025	7.68e-19
Gender	ILEUSYN-PWY: L-isoleucine biosynthesis I (from threonine)	-0.229957	7.86e-19
Valine	HEMESYN2-PWY: heme b biosynthesis II (oxygen-independent)	0.229813	8.28e-19
X3.methyl_histidine_umol_L	PWY-5345: superpathway of L-methionine biosynthesis (by sulfhydrylation)	0.229606	8.91e-19
X3.methyl_histidine_umol_L	HEME-BIOSYNTHESIS-II-1: heme b biosynthesis V (aerobic)	0.229536	9.13e-19
Gender	PWY-5100: pyruvate fermentation to acetate and lactate II	0.229485	9.3e-19
Serum_Testosterone	HISDEG-PWY: L-histidine degradation I	0.229323	9.85e-19
Serum_creatinine_detection_value_mmol_L_	PWY-5136: fatty acid &beta;-oxidation II (plant peroxisome)	0.228716	1.22e-18
Serum_Estradiol	PWY-5136: fatty acid &beta;-oxidation II (plant peroxisome)	-0.228683	1.23e-18
Serum_Estradiol	HEME-BIOSYNTHESIS-II-1: heme b biosynthesis V (aerobic)	-0.228584	1.28e-18
Serum_creatinine_detection_value_mmol_L_	PWY-6823: molybdopterin biosynthesis	0.228538	1.3e-18
urine specific gravity	PWY-6519: 8-amino-7-oxononanoate biosynthesis I	0.228406	1.36e-18
Hemoglobin_value__g_L_	PWY-7220: adenosine deoxyribonucleotides de novo biosynthesis II	0.228285	1.42e-18
Hemoglobin_value__g_L_	PWY-7222: guanosine deoxyribonucleotides de novo biosynthesis II	0.228285	1.42e-18
Gender	P41-PWY: pyruvate fermentation to acetate and (S)-lactate I	0.228038	1.55e-18
Height_cm_	PWY66-389: phytol degradation	0.228019	1.56e-18
Valine	HISTSYN-PWY: L-histidine biosynthesis	0.227965	1.59e-18
Muscle_mass_kg_	PWY-5973: cis-vaccenate biosynthesis	0.227974	1.59e-18
Selenium_UG_L_	PWY-5918: superpathway of heme b biosynthesis from glutamate	0.227907	1.62e-18
Basal_Metabolic_Rate_kcal_d_	PWY-6629: superpathway of L-tryptophan biosynthesis	0.227404	1.94e-18
Height_cm_	PWY-821: superpathway of sulfur amino acid biosynthesis (Saccharomyces cerevisiae)	0.227353	1.97e-18
Valine	PWY-6823: molybdopterin biosynthesis	0.22717	2.1e-18
Basal_Metabolic_Rate_kcal_d_	PWY-5188: tetrapyrrole biosynthesis I (from glutamate)	0.226507	2.65e-18
Weight_kg_	HEME-BIOSYNTHESIS-II: heme b biosynthesis I (aerobic)	0.226484	2.67e-18
Red_blood_cell_count_t_l_	PWY-5136: fatty acid &beta;-oxidation II (plant peroxisome)	0.226452	2.7e-18
Isoleucine	HISTSYN-PWY: L-histidine biosynthesis	0.226408	2.75e-18
Valine	PWY66-429: fatty acid biosynthesis initiation (mitochondria)	0.226387	2.77e-18
Hemoglobin_value__g_L_	PWY-7858: (5Z)-dodecenoate biosynthesis II	0.226314	2.84e-18
Height_cm_	HEME-BIOSYNTHESIS-II-1: heme b biosynthesis V (aerobic)	0.22599	3.18e-18
Isoleucine	PWY-7220: adenosine deoxyribonucleotides de novo biosynthesis II	0.225931	3.24e-18
Isoleucine	PWY-7222: guanosine deoxyribonucleotides de novo biosynthesis II	0.225931	3.24e-18
X3.methyl_histidine_umol_L	HISTSYN-PWY: L-histidine biosynthesis	0.225883	3.3e-18
X3.methyl_histidine_umol_L	PWY-6823: molybdopterin biosynthesis	0.225841	3.35e-18
Serum_Estradiol	PWY-6823: molybdopterin biosynthesis	-0.225816	3.38e-18
Valine	PWY-7383: anaerobic energy metabolism (invertebrates, cytosol)	0.225809	3.38e-18
Serum_creatinine_detection_value_mmol_L_	PWY-7383: anaerobic energy metabolism (invertebrates, cytosol)	0.225707	3.51e-18
Valine	PWY0-862: (5Z)-dodecenoate biosynthesis I	0.225402	3.9e-18
Hemoglobin_value__g_L_	TRPSYN-PWY: L-tryptophan biosynthesis	0.225196	4.19e-18
Weight_kg_	PWY-6823: molybdopterin biosynthesis	0.225151	4.26e-18
Serum_Estradiol	PWY-6629: superpathway of L-tryptophan biosynthesis	-0.225093	4.34e-18
Hematocrit_L_L_	PWY-5189: tetrapyrrole biosynthesis II (from glycine)	0.225077	4.37e-18
Red_blood_cell_count_t_l_	PWY-6823: molybdopterin biosynthesis	0.225072	4.37e-18
Muscle_mass_kg_	PWY-7663: gondoate biosynthesis (anaerobic)	0.224947	4.57e-18
Muscle_mass_kg_	PWY-7383: anaerobic energy metabolism (invertebrates, cytosol)	0.224725	4.93e-18
Weight_kg_	PWY-821: superpathway of sulfur amino acid biosynthesis (Saccharomyces cerevisiae)	0.224718	4.95e-18
Gender	PWY-6519: 8-amino-7-oxononanoate biosynthesis I	-0.224599	5.15e-18
Valine	PWY-7664: oleate biosynthesis IV (anaerobic)	0.224589	5.17e-18
Serum_Testosterone	PWY-7400: L-arginine biosynthesis IV (archaebacteria)	0.224355	5.61e-18
Red_blood_cell_count_t_l_	HEME-BIOSYNTHESIS-II: heme b biosynthesis I (aerobic)	0.224291	5.73e-18
Selenium_UG_L_	PWY-5154: L-arginine biosynthesis III (via N-acetyl-L-citrulline)	0.224118	6.09e-18
Valine	PWY-6282: palmitoleate biosynthesis I (from (5Z)-dodec-5-enoate)	0.224063	6.2e-18
Height_cm_	PWY-6823: molybdopterin biosynthesis	0.224046	6.24e-18
Weight_kg_	PWY-4984: urea cycle	0.223841	6.7e-18
Weight_kg_	PWY-7220: adenosine deoxyribonucleotides de novo biosynthesis II	0.223791	6.81e-18
Weight_kg_	PWY-7222: guanosine deoxyribonucleotides de novo biosynthesis II	0.223791	6.81e-18
Serum_uric_acid_mmol_L_	HEME-BIOSYNTHESIS-II: heme b biosynthesis I (aerobic)	0.22355	7.4e-18
Hematocrit_L_L_	PWY-5345: superpathway of L-methionine biosynthesis (by sulfhydrylation)	0.223228	8.27e-18
Serum_uric_acid_mmol_L_	PWY-5136: fatty acid &beta;-oxidation II (plant peroxisome)	0.223172	8.43e-18
Leucine	PWY-6823: molybdopterin biosynthesis	0.223163	8.46e-18
Hemoglobin_value__g_L_	PWY0-862: (5Z)-dodecenoate biosynthesis I	0.223085	8.69e-18
Valine	PWY-5188: tetrapyrrole biosynthesis I (from glutamate)	0.223009	8.92e-18
Hematocrit_L_L_	TRPSYN-PWY: L-tryptophan biosynthesis	0.222961	9.07e-18
Gender	PWY0-1479: tRNA processing	-0.222847	9.43e-18
urine specific gravity	ARGSYNBSUB-PWY: L-arginine biosynthesis II (acetyl cycle)	0.222832	9.48e-18
Serum_uric_acid_mmol_L_	HISTSYN-PWY: L-histidine biosynthesis	0.222827	9.49e-18
Carnosine	HISTSYN-PWY: L-histidine biosynthesis	0.222646	1.01e-17
Isoleucine	TRPSYN-PWY: L-tryptophan biosynthesis	0.222038	1.24e-17
Red_blood_cell_count_t_l_	HEME-BIOSYNTHESIS-II-1: heme b biosynthesis V (aerobic)	0.222023	1.25e-17
Valine	FASYN-ELONG-PWY: fatty acid elongation -- saturated	0.222008	1.26e-17
Gender	HISDEG-PWY: L-histidine degradation I	-0.222012	1.26e-17
Vitamin_A_detection_value_NG_ML_	PWY-5136: fatty acid &beta;-oxidation II (plant peroxisome)	0.221951	1.28e-17
Valine	PWY-4984: urea cycle	0.221886	1.31e-17
Valine	PWY-7858: (5Z)-dodecenoate biosynthesis II	0.221759	1.37e-17
Height_cm_	PWY-4984: urea cycle	0.22167	1.41e-17
Carnosine	PWY-5920: superpathway of heme b biosynthesis from glycine	0.221466	1.51e-17
Leucine	PWY-7228: superpathway of guanosine nucleotides de novo biosynthesis I	0.221279	1.61e-17
Weight_kg_	PWY-5973: cis-vaccenate biosynthesis	0.22125	1.63e-17
urine specific gravity	PYRIDOXSYN-PWY: pyridoxal 5'-phosphate biosynthesis I	0.221213	1.65e-17
Isoleucine	PWY-4984: urea cycle	0.221182	1.67e-17
Weight_kg_	PWY-5188: tetrapyrrole biosynthesis I (from glutamate)	0.220976	1.79e-17
Alpha.Amino_adipic_acid_umol_L	PWY-7858: (5Z)-dodecenoate biosynthesis II	0.220916	1.82e-17
Valine	PWY-5154: L-arginine biosynthesis III (via N-acetyl-L-citrulline)	0.220813	1.89e-17
Valine	PWY-5973: cis-vaccenate biosynthesis	0.220677	1.98e-17
Height_cm_	PWY-7220: adenosine deoxyribonucleotides de novo biosynthesis II	0.220637	2.01e-17
Height_cm_	PWY-7222: guanosine deoxyribonucleotides de novo biosynthesis II	0.220637	2.01e-17
Selenium_UG_L_	FAO-PWY: fatty acid &beta;-oxidation I (generic)	0.220269	2.27e-17
Serum_Testosterone	PWY-6151: S-adenosyl-L-methionine salvage I	-0.220083	2.42e-17
Selenium_UG_L_	PWY66-429: fatty acid biosynthesis initiation (mitochondria)	0.220058	2.44e-17
Hematocrit_L_L_	PWY-7220: adenosine deoxyribonucleotides de novo biosynthesis II	0.219899	2.58e-17
Hematocrit_L_L_	PWY-7222: guanosine deoxyribonucleotides de novo biosynthesis II	0.219899	2.58e-17
Isoleucine	HEME-BIOSYNTHESIS-II-1: heme b biosynthesis V (aerobic)	0.219766	2.7e-17
urine specific gravity	PWY-7761: NAD salvage pathway II (PNC IV cycle)	0.219686	2.77e-17
Hematocrit_L_L_	PWY-7858: (5Z)-dodecenoate biosynthesis II	0.219638	2.81e-17
Vitamin_A_detection_value_NG_ML_	HISTSYN-PWY: L-histidine biosynthesis	0.21954	2.91e-17
Carnosine	HEME-BIOSYNTHESIS-II-1: heme b biosynthesis V (aerobic)	0.219331	3.12e-17
X3.methyl_histidine_umol_L	PWY66-429: fatty acid biosynthesis initiation (mitochondria)	0.219334	3.12e-17
Leucine	DAPLYSINESYN-PWY: L-lysine biosynthesis I	0.219114	3.36e-17
Valine	PWY-821: superpathway of sulfur amino acid biosynthesis (Saccharomyces cerevisiae)	0.218966	3.53e-17
Serum_Testosterone	ANAEROFRUCAT-PWY: homolactic fermentation	-0.218869	3.65e-17
Hemoglobin_value__g_L_	PWY-821: superpathway of sulfur amino acid biosynthesis (Saccharomyces cerevisiae)	0.21866	3.91e-17
Serum_Estradiol	PWY-5154: L-arginine biosynthesis III (via N-acetyl-L-citrulline)	-0.218367	4.32e-17
X3.methyl_histidine_umol_L	HEMESYN2-PWY: heme b biosynthesis II (oxygen-independent)	0.218301	4.42e-17
Hemoglobin_value__g_L_	PWY-5189: tetrapyrrole biosynthesis II (from glycine)	0.218162	4.63e-17
Vitamin_A_detection_value_NG_ML_	PWY-6823: molybdopterin biosynthesis	0.218107	4.71e-17
Serum_Testosterone	PWY-5920: superpathway of heme b biosynthesis from glycine	0.218106	4.72e-17
Alpha.Amino_adipic_acid_umol_L	PWY0-862: (5Z)-dodecenoate biosynthesis I	0.218096	4.73e-17
Hemoglobin_value__g_L_	HEMESYN2-PWY: heme b biosynthesis II (oxygen-independent)	0.21804	4.82e-17
Height_cm_	PWY-5989: stearate biosynthesis II (bacteria and plants)	0.217782	5.26e-17
Gender	PWY-7228: superpathway of guanosine nucleotides de novo biosynthesis I	-0.217662	5.47e-17
Serum_Estradiol	PWY-7383: anaerobic energy metabolism (invertebrates, cytosol)	-0.217653	5.49e-17
Serum_creatinine_detection_value_mmol_L_	PWY-7858: (5Z)-dodecenoate biosynthesis II	0.217594	5.6e-17
Height_cm_	GLYOXYLATE-BYPASS: glyoxylate cycle	0.217285	6.21e-17
Weight_kg_	PWY-7383: anaerobic energy metabolism (invertebrates, cytosol)	0.217235	6.31e-17
Isoleucine	PWY-7858: (5Z)-dodecenoate biosynthesis II	0.21694	6.97e-17
Serum_uric_acid_mmol_L_	HEME-BIOSYNTHESIS-II-1: heme b biosynthesis V (aerobic)	0.216745	7.43e-17
Isoleucine	PWY0-862: (5Z)-dodecenoate biosynthesis I	0.21658	7.85e-17
Isoleucine	HEMESYN2-PWY: heme b biosynthesis II (oxygen-independent)	0.21655	7.93e-17
Leucine	PWY-6125: superpathway of guanosine nucleotides de novo biosynthesis II	0.216536	7.97e-17
Height_cm_	PWY-5188: tetrapyrrole biosynthesis I (from glutamate)	0.216338	8.51e-17
Basal_Metabolic_Rate_kcal_d_	PWY-7383: anaerobic energy metabolism (invertebrates, cytosol)	0.216209	8.89e-17
X3.methyl_histidine_umol_L	PWY-5136: fatty acid &beta;-oxidation II (plant peroxisome)	0.21612	9.15e-17
X3.methyl_histidine_umol_L	TRPSYN-PWY: L-tryptophan biosynthesis	0.216037	9.41e-17
Serum_Estradiol	PWY-5345: superpathway of L-methionine biosynthesis (by sulfhydrylation)	-0.215895	9.86e-17
urine specific gravity	PWY-5920: superpathway of heme b biosynthesis from glycine	0.215819	1.01e-16
Serum_creatinine_detection_value_mmol_L_	PWY-5345: superpathway of L-methionine biosynthesis (by sulfhydrylation)	0.215789	1.02e-16
Gender	PWY-7400: L-arginine biosynthesis IV (archaebacteria)	-0.215787	1.02e-16
Gender	PYRIDOXSYN-PWY: pyridoxal 5'-phosphate biosynthesis I	-0.215566	1.1e-16
Hemoglobin_value__g_L_	PWY-7664: oleate biosynthesis IV (anaerobic)	0.215504	1.12e-16
Leucine	PWY-5920: superpathway of heme b biosynthesis from glycine	0.215495	1.13e-16
X3.methyl_histidine_umol_L	PWY-7858: (5Z)-dodecenoate biosynthesis II	0.215467	1.14e-16
X3.methyl_histidine_umol_L	PWY0-862: (5Z)-dodecenoate biosynthesis I	0.215446	1.14e-16
Weight_kg_	TRPSYN-PWY: L-tryptophan biosynthesis	0.215343	1.18e-16
urine specific gravity	PWY-5913: partial TCA cycle (obligate autotrophs)	0.215252	1.22e-16
Alpha.Amino_adipic_acid_umol_L	PWY-6282: palmitoleate biosynthesis I (from (5Z)-dodec-5-enoate)	0.215211	1.24e-16
Hemoglobin_value__g_L_	PWY-6282: palmitoleate biosynthesis I (from (5Z)-dodec-5-enoate)	0.215216	1.24e-16
Serum_Testosterone	PWY-5913: partial TCA cycle (obligate autotrophs)	0.21519	1.25e-16
Height_cm_	PWY66-429: fatty acid biosynthesis initiation (mitochondria)	0.215189	1.25e-16
X3.methyl_histidine_umol_L	PWY-7220: adenosine deoxyribonucleotides de novo biosynthesis II	0.215107	1.28e-16
X3.methyl_histidine_umol_L	PWY-7222: guanosine deoxyribonucleotides de novo biosynthesis II	0.215107	1.28e-16
Selenium_UG_L_	PWY-7858: (5Z)-dodecenoate biosynthesis II	0.215061	1.3e-16
Serum_uric_acid_mmol_L_	HEMESYN2-PWY: heme b biosynthesis II (oxygen-independent)	0.214998	1.33e-16
Weight_kg_	PWY-5136: fatty acid &beta;-oxidation II (plant peroxisome)	0.214679	1.48e-16
Glutamic_Acid	HEME-BIOSYNTHESIS-II: heme b biosynthesis I (aerobic)	0.214535	1.55e-16
Height_cm_	HEMESYN2-PWY: heme b biosynthesis II (oxygen-independent)	0.214508	1.56e-16
Muscle_mass_kg_	PWY-5103: L-isoleucine biosynthesis III	0.214403	1.62e-16
Alpha.Amino_adipic_acid_umol_L	PWY-7664: oleate biosynthesis IV (anaerobic)	0.214372	1.63e-16
Serum_creatinine_detection_value_mmol_L_	PWY-7220: adenosine deoxyribonucleotides de novo biosynthesis II	0.214266	1.69e-16
Serum_creatinine_detection_value_mmol_L_	PWY-7222: guanosine deoxyribonucleotides de novo biosynthesis II	0.214266	1.69e-16
Basal_Metabolic_Rate_kcal_d_	PWY-7663: gondoate biosynthesis (anaerobic)	0.214222	1.71e-16
Weight_kg_	PWY66-429: fatty acid biosynthesis initiation (mitochondria)	0.214164	1.75e-16
Height_cm_	PWY-5154: L-arginine biosynthesis III (via N-acetyl-L-citrulline)	0.214028	1.83e-16
Selenium_UG_L_	PWY-5913: partial TCA cycle (obligate autotrophs)	0.214021	1.83e-16
Hematocrit_L_L_	HEMESYN2-PWY: heme b biosynthesis II (oxygen-independent)	0.214012	1.84e-16
Serum_uric_acid_mmol_L_	PWY-6823: molybdopterin biosynthesis	0.213944	1.88e-16
Carnosine	PWY-5989: stearate biosynthesis II (bacteria and plants)	0.213789	1.98e-16
urine specific gravity	PWY-5918: superpathway of heme b biosynthesis from glutamate	0.2137	2.04e-16
Basal_Metabolic_Rate_kcal_d_	PWY-5103: L-isoleucine biosynthesis III	0.213656	2.07e-16
Leucine	PWY-7977: L-methionine biosynthesis IV	0.213534	2.15e-16
Carnosine	PWY-6629: superpathway of L-tryptophan biosynthesis	0.213472	2.19e-16
Isoleucine	PWY-5345: superpathway of L-methionine biosynthesis (by sulfhydrylation)	0.213464	2.2e-16
Height_cm_	PWY-6282: palmitoleate biosynthesis I (from (5Z)-dodec-5-enoate)	0.213382	2.26e-16
Vitamin_A_detection_value_NG_ML_	HEME-BIOSYNTHESIS-II: heme b biosynthesis I (aerobic)	0.213354	2.28e-16
Serum_Testosterone	VALSYN-PWY: L-valine biosynthesis	0.213266	2.35e-16
Weight_kg_	HISDEG-PWY: L-histidine degradation I	0.213247	2.36e-16
Isoleucine	PWY-6823: molybdopterin biosynthesis	0.213243	2.37e-16
Serum_Testosterone	ARGSYN-PWY: L-arginine biosynthesis I (via L-ornithine)	0.213181	2.41e-16
Serum_creatinine_detection_value_mmol_L_	HEMESYN2-PWY: heme b biosynthesis II (oxygen-independent)	0.21294	2.61e-16
Serum_Estradiol	GLUTORN-PWY: L-ornithine biosynthesis I	-0.212876	2.67e-16
Selenium_UG_L_	PWY-5345: superpathway of L-methionine biosynthesis (by sulfhydrylation)	0.212841	2.7e-16
Hematocrit_L_L_	PWY-821: superpathway of sulfur amino acid biosynthesis (Saccharomyces cerevisiae)	0.212673	2.85e-16
Isoleucine	PWY-6282: palmitoleate biosynthesis I (from (5Z)-dodec-5-enoate)	0.212634	2.89e-16
Carnosine	HEME-BIOSYNTHESIS-II: heme b biosynthesis I (aerobic)	0.212613	2.91e-16
Red_blood_cell_count_t_l_	PWY-5345: superpathway of L-methionine biosynthesis (by sulfhydrylation)	0.212609	2.91e-16
Isoleucine	GLYOXYLATE-BYPASS: glyoxylate cycle	0.21259	2.93e-16
Hematocrit_L_L_	PWY0-862: (5Z)-dodecenoate biosynthesis I	0.212523	2.99e-16
Basal_Metabolic_Rate_kcal_d_	PWY-7977: L-methionine biosynthesis IV	0.212466	3.05e-16
Carnosine	PYRIDOXSYN-PWY: pyridoxal 5'-phosphate biosynthesis I	0.212457	3.06e-16
Alpha.Amino_adipic_acid_umol_L	HISTSYN-PWY: L-histidine biosynthesis	0.212256	3.26e-16
Height_cm_	FASYN-ELONG-PWY: fatty acid elongation -- saturated	0.21224	3.28e-16
Muscle_mass_kg_	HISDEG-PWY: L-histidine degradation I	0.212236	3.29e-16
urine specific gravity	SER-GLYSYN-PWY: superpathway of L-serine and glycine biosynthesis I	0.212231	3.29e-16
Height_cm_	TRPSYN-PWY: L-tryptophan biosynthesis	0.212182	3.35e-16
Isoleucine	PWY-7664: oleate biosynthesis IV (anaerobic)	0.212157	3.37e-16
Hemoglobin_value__g_L_	FASYN-ELONG-PWY: fatty acid elongation -- saturated	0.212084	3.45e-16
Weight_kg_	PWY-6629: superpathway of L-tryptophan biosynthesis	0.211981	3.57e-16
Serum_Testosterone	PWY-7228: superpathway of guanosine nucleotides de novo biosynthesis I	0.211897	3.67e-16
Hemoglobin_value__g_L_	DAPLYSINESYN-PWY: L-lysine biosynthesis I	0.211824	3.76e-16
Basal_Metabolic_Rate_kcal_d_	DAPLYSINESYN-PWY: L-lysine biosynthesis I	0.211773	3.82e-16
Alpha.Amino_adipic_acid_umol_L	FASYN-ELONG-PWY: fatty acid elongation -- saturated	0.211743	3.86e-16
Height_cm_	PWY0-862: (5Z)-dodecenoate biosynthesis I	0.211744	3.86e-16
Height_cm_	PWY-7664: oleate biosynthesis IV (anaerobic)	0.211454	4.24e-16
Hemoglobin_value__g_L_	GLYOXYLATE-BYPASS: glyoxylate cycle	0.211406	4.31e-16
urine specific gravity	PWY-6151: S-adenosyl-L-methionine salvage I	-0.211344	4.39e-16
Hematocrit_L_L_	DAPLYSINESYN-PWY: L-lysine biosynthesis I	0.211334	4.41e-16
Isoleucine	PWY66-389: phytol degradation	0.211223	4.57e-16
Selenium_UG_L_	GLYOXYLATE-BYPASS: glyoxylate cycle	0.211179	4.63e-16
Isoleucine	HEME-BIOSYNTHESIS-II: heme b biosynthesis I (aerobic)	0.211166	4.65e-16
Valine	PWY-5189: tetrapyrrole biosynthesis II (from glycine)	0.211096	4.76e-16
urine specific gravity	PWY-5100: pyruvate fermentation to acetate and lactate II	-0.211091	4.77e-16
X3.methyl_histidine_umol_L	PWY-7664: oleate biosynthesis IV (anaerobic)	0.211061	4.81e-16
X3.methyl_histidine_umol_L	PWY-5189: tetrapyrrole biosynthesis II (from glycine)	0.21105	4.83e-16
Carnosine	FAO-PWY: fatty acid &beta;-oxidation I (generic)	0.210933	5.02e-16
Basal_Metabolic_Rate_kcal_d_	BIOTIN-BIOSYNTHESIS-PWY: biotin biosynthesis I	0.21091	5.06e-16
Muscle_mass_kg_	PWY-7977: L-methionine biosynthesis IV	0.210768	5.29e-16
Serum_uric_acid_mmol_L_	PWY-7220: adenosine deoxyribonucleotides de novo biosynthesis II	0.210589	5.61e-16
Serum_uric_acid_mmol_L_	PWY-7222: guanosine deoxyribonucleotides de novo biosynthesis II	0.210589	5.61e-16
Red_blood_cell_count_t_l_	HEMESYN2-PWY: heme b biosynthesis II (oxygen-independent)	0.210583	5.62e-16
X3.methyl_histidine_umol_L	PWY-6282: palmitoleate biosynthesis I (from (5Z)-dodec-5-enoate)	0.210561	5.66e-16
X3.methyl_histidine_umol_L	PWY-5154: L-arginine biosynthesis III (via N-acetyl-L-citrulline)	0.210555	5.67e-16
Gender	PWY-5920: superpathway of heme b biosynthesis from glycine	-0.210544	5.69e-16
Glutamic_Acid	PWY-5345: superpathway of L-methionine biosynthesis (by sulfhydrylation)	0.210269	6.22e-16
Muscle_mass_kg_	BRANCHED-CHAIN-AA-SYN-PWY: superpathway of branched chain amino acid biosynthesis	0.210202	6.36e-16
Homocysteine	PWY66-389: phytol degradation	0.210072	6.63e-16
Alpha.Amino_adipic_acid_umol_L	PWY-5100: pyruvate fermentation to acetate and lactate II	-0.210048	6.68e-16
Basal_Metabolic_Rate_kcal_d_	BRANCHED-CHAIN-AA-SYN-PWY: superpathway of branched chain amino acid biosynthesis	0.210038	6.7e-16
Leucine	BIOTIN-BIOSYNTHESIS-PWY: biotin biosynthesis I	0.209882	7.05e-16
Leucine	PWY-7663: gondoate biosynthesis (anaerobic)	0.209855	7.11e-16
Serum_Testosterone	COMPLETE-ARO-PWY: superpathway of aromatic amino acid biosynthesis	0.209719	7.43e-16
Isoleucine	PWY-5154: L-arginine biosynthesis III (via N-acetyl-L-citrulline)	0.209627	7.65e-16
Carnosine	PWY-7220: adenosine deoxyribonucleotides de novo biosynthesis II	0.209627	7.65e-16
Carnosine	PWY-7222: guanosine deoxyribonucleotides de novo biosynthesis II	0.209627	7.65e-16
X3.methyl_histidine_umol_L	FASYN-ELONG-PWY: fatty acid elongation -- saturated	0.209564	7.81e-16
urine specific gravity	PWY-6630: superpathway of L-tyrosine biosynthesis	0.209562	7.81e-16
Weight_kg_	HEME-BIOSYNTHESIS-II-1: heme b biosynthesis V (aerobic)	0.209452	8.09e-16
Basal_Metabolic_Rate_kcal_d_	PWY-5973: cis-vaccenate biosynthesis	0.20943	8.15e-16
Serum_Estradiol	PWY-7858: (5Z)-dodecenoate biosynthesis II	-0.209388	8.26e-16
urine specific gravity	P41-PWY: pyruvate fermentation to acetate and (S)-lactate I	-0.209328	8.42e-16
Leucine	PWY-5154: L-arginine biosynthesis III (via N-acetyl-L-citrulline)	0.209303	8.49e-16
Isoleucine	FASYN-ELONG-PWY: fatty acid elongation -- saturated	0.209217	8.73e-16
Sarcosine	PWY-7383: anaerobic energy metabolism (invertebrates, cytosol)	0.209212	8.74e-16
Serum_uric_acid_mmol_L_	PWY-7383: anaerobic energy metabolism (invertebrates, cytosol)	0.209193	8.79e-16
X3.methyl_histidine_umol_L	PWY-6629: superpathway of L-tryptophan biosynthesis	0.20918	8.83e-16
Leucine	PWY-5103: L-isoleucine biosynthesis III	0.209019	9.3e-16
Serum_creatinine_detection_value_mmol_L_	PWY-5189: tetrapyrrole biosynthesis II (from glycine)	0.209009	9.33e-16
Selenium_UG_L_	BIOTIN-BIOSYNTHESIS-PWY: biotin biosynthesis I	0.20899	9.39e-16
Serum_Estradiol	PWY-821: superpathway of sulfur amino acid biosynthesis (Saccharomyces cerevisiae)	-0.208795	9.99e-16
Valine	DAPLYSINESYN-PWY: L-lysine biosynthesis I	0.20878	1e-15
Serum_Testosterone	PWY-5918: superpathway of heme b biosynthesis from glutamate	0.208645	1.05e-15
Gender	PWY-6125: superpathway of guanosine nucleotides de novo biosynthesis II	-0.208512	1.09e-15
Progesterone	PWY-6629: superpathway of L-tryptophan biosynthesis	-0.208503	1.1e-15
Gender	ANAEROFRUCAT-PWY: homolactic fermentation	0.208392	1.14e-15
Vitamin_A_detection_value_NG_ML_	HEME-BIOSYNTHESIS-II-1: heme b biosynthesis V (aerobic)	0.208313	1.17e-15
Carnosine	BIOTIN-BIOSYNTHESIS-PWY: biotin biosynthesis I	0.208205	1.21e-15
Basal_Metabolic_Rate_kcal_d_	PWY-5189: tetrapyrrole biosynthesis II (from glycine)	0.208042	1.27e-15
Basal_Metabolic_Rate_kcal_d_	FAO-PWY: fatty acid &beta;-oxidation I (generic)	0.207765	1.39e-15
Alpha.Amino_adipic_acid_umol_L	P41-PWY: pyruvate fermentation to acetate and (S)-lactate I	-0.207752	1.39e-15
Serum_Estradiol	HEMESYN2-PWY: heme b biosynthesis II (oxygen-independent)	-0.207656	1.44e-15
Muscle_mass_kg_	BIOTIN-BIOSYNTHESIS-PWY: biotin biosynthesis I	0.207608	1.46e-15
Red_blood_cell_count_t_l_	TRPSYN-PWY: L-tryptophan biosynthesis	0.207582	1.47e-15
Homocysteine	PWY-5918: superpathway of heme b biosynthesis from glutamate	0.207564	1.48e-15
Isoleucine	PWY-6629: superpathway of L-tryptophan biosynthesis	0.20731	1.61e-15
Isoleucine	PWY-5989: stearate biosynthesis II (bacteria and plants)	0.207207	1.66e-15
AFP__ml_	PWY-5989: stearate biosynthesis II (bacteria and plants)	0.207198	1.66e-15
Glutamic_Acid	HEME-BIOSYNTHESIS-II-1: heme b biosynthesis V (aerobic)	0.207104	1.71e-15
Progesterone	PWY-6823: molybdopterin biosynthesis	-0.20676	1.91e-15
Serum_Estradiol	PWY-7220: adenosine deoxyribonucleotides de novo biosynthesis II	-0.206743	1.92e-15
Serum_Estradiol	PWY-7222: guanosine deoxyribonucleotides de novo biosynthesis II	-0.206743	1.92e-15
Valine	PWY-5989: stearate biosynthesis II (bacteria and plants)	0.206617	2e-15
Homocysteine	PWY3O-4107: NAD salvage pathway V (PNC V cycle)	0.20655	2.04e-15
Selenium_UG_L_	PWY-5188: tetrapyrrole biosynthesis I (from glutamate)	0.206541	2.05e-15
Serum_Estradiol	BRANCHED-CHAIN-AA-SYN-PWY: superpathway of branched chain amino acid biosynthesis	-0.206509	2.07e-15
Gender	PWY-841: superpathway of purine nucleotides de novo biosynthesis I	-0.206256	2.24e-15
Selenium_UG_L_	PWY-6519: 8-amino-7-oxononanoate biosynthesis I	0.206242	2.25e-15
Alpha.Amino_adipic_acid_umol_L	TRPSYN-PWY: L-tryptophan biosynthesis	0.206233	2.26e-15
X3.methyl_histidine_umol_L	PWY-821: superpathway of sulfur amino acid biosynthesis (Saccharomyces cerevisiae)	0.20616	2.31e-15
Leucine	PWY-841: superpathway of purine nucleotides de novo biosynthesis I	0.206128	2.33e-15
Serum_Testosterone	PWY-6125: superpathway of guanosine nucleotides de novo biosynthesis II	0.206104	2.35e-15
AFP__ml_	PWY-5918: superpathway of heme b biosynthesis from glutamate	0.206091	2.36e-15
Muscle_mass_kg_	DAPLYSINESYN-PWY: L-lysine biosynthesis I	0.205974	2.45e-15
Weight_kg_	HEMESYN2-PWY: heme b biosynthesis II (oxygen-independent)	0.205894	2.51e-15
Hematocrit_L_L_	PWY-7664: oleate biosynthesis IV (anaerobic)	0.205869	2.53e-15
Serum_Testosterone	PWY-6703: preQ0 biosynthesis	0.205845	2.55e-15
AFP__ml_	PWY3O-4107: NAD salvage pathway V (PNC V cycle)	0.205811	2.58e-15
Isoleucine	PWY-5188: tetrapyrrole biosynthesis I (from glutamate)	0.205679	2.69e-15
Carnosine	PWY66-429: fatty acid biosynthesis initiation (mitochondria)	0.205638	2.72e-15
Glutamic_Acid	PWY-5973: cis-vaccenate biosynthesis	0.205617	2.74e-15
Selenium_UG_L_	PWY-5136: fatty acid &beta;-oxidation II (plant peroxisome)	0.205594	2.76e-15
Weight_kg_	PWY-7663: gondoate biosynthesis (anaerobic)	0.20547	2.87e-15
Serum_Testosterone	ARGSYNBSUB-PWY: L-arginine biosynthesis II (acetyl cycle)	0.205377	2.96e-15
Muscle_mass_kg_	PWY-5189: tetrapyrrole biosynthesis II (from glycine)	0.205374	2.96e-15
Glutamic_Acid	PWY-5136: fatty acid &beta;-oxidation II (plant peroxisome)	0.20536	2.97e-15
Serum_creatinine_detection_value_mmol_L_	TRPSYN-PWY: L-tryptophan biosynthesis	0.205369	2.97e-15
Leucine	PWY-5189: tetrapyrrole biosynthesis II (from glycine)	0.205328	3e-15
Hematocrit_L_L_	PWY-6282: palmitoleate biosynthesis I (from (5Z)-dodec-5-enoate)	0.205154	3.17e-15
Serum_creatinine_detection_value_mmol_L_	ANAEROFRUCAT-PWY: homolactic fermentation	-0.205128	3.2e-15
Selenium_UG_L_	TRPSYN-PWY: L-tryptophan biosynthesis	0.205073	3.25e-15
Glutamic_Acid	PWY-7220: adenosine deoxyribonucleotides de novo biosynthesis II	0.204999	3.33e-15
Glutamic_Acid	PWY-7222: guanosine deoxyribonucleotides de novo biosynthesis II	0.204999	3.33e-15
Hemoglobin_value__g_L_	PWY-5154: L-arginine biosynthesis III (via N-acetyl-L-citrulline)	0.204933	3.4e-15
Serum_uric_acid_mmol_L_	PWY-7858: (5Z)-dodecenoate biosynthesis II	0.204917	3.42e-15
urine specific gravity	HISDEG-PWY: L-histidine degradation I	0.204664	3.7e-15
Carnosine	DAPLYSINESYN-PWY: L-lysine biosynthesis I	0.2046	3.78e-15
Gender	PWY-5913: partial TCA cycle (obligate autotrophs)	-0.204577	3.8e-15
Hematocrit_L_L_	GLYOXYLATE-BYPASS: glyoxylate cycle	0.20449	3.91e-15
Height_cm_	PWY-7858: (5Z)-dodecenoate biosynthesis II	0.204488	3.91e-15
Carnosine	HEMESYN2-PWY: heme b biosynthesis II (oxygen-independent)	0.20425	4.21e-15
Serum_creatinine_detection_value_mmol_L_	PWY-821: superpathway of sulfur amino acid biosynthesis (Saccharomyces cerevisiae)	0.204243	4.22e-15
Valine	GLYOXYLATE-BYPASS: glyoxylate cycle	0.204128	4.38e-15
Muscle_mass_kg_	PWY-5100: pyruvate fermentation to acetate and lactate II	-0.204037	4.5e-15
Isoleucine	PWY-7383: anaerobic energy metabolism (invertebrates, cytosol)	0.204029	4.52e-15
Leucine	BRANCHED-CHAIN-AA-SYN-PWY: superpathway of branched chain amino acid biosynthesis	0.203891	4.71e-15
Red_blood_cell_count_t_l_	PWY-7858: (5Z)-dodecenoate biosynthesis II	0.203888	4.72e-15
Serum_creatinine_detection_value_mmol_L_	PWY0-862: (5Z)-dodecenoate biosynthesis I	0.203862	4.76e-15
Serum_Estradiol	PWY-5103: L-isoleucine biosynthesis III	-0.203655	5.07e-15
Vitamin_A_detection_value_NG_ML_	TRPSYN-PWY: L-tryptophan biosynthesis	0.20361	5.15e-15
Height_cm_	PWY-7383: anaerobic energy metabolism (invertebrates, cytosol)	0.20348	5.36e-15
Progesterone	HEME-BIOSYNTHESIS-II: heme b biosynthesis I (aerobic)	-0.20344	5.43e-15
Glutamic_Acid	PWY-821: superpathway of sulfur amino acid biosynthesis (Saccharomyces cerevisiae)	0.20343	5.44e-15
Muscle_mass_kg_	FAO-PWY: fatty acid &beta;-oxidation I (generic)	0.203393	5.51e-15
Progesterone	PWY-5345: superpathway of L-methionine biosynthesis (by sulfhydrylation)	-0.203385	5.52e-15
Red_blood_cell_count_t_l_	PWY-7220: adenosine deoxyribonucleotides de novo biosynthesis II	0.203212	5.83e-15
Red_blood_cell_count_t_l_	PWY-7222: guanosine deoxyribonucleotides de novo biosynthesis II	0.203212	5.83e-15
Weight_kg_	PWY0-862: (5Z)-dodecenoate biosynthesis I	0.203148	5.94e-15
Vitamin_A_detection_value_NG_ML_	PWY-5189: tetrapyrrole biosynthesis II (from glycine)	0.203129	5.98e-15
Basal_Metabolic_Rate_kcal_d_	ILEUSYN-PWY: L-isoleucine biosynthesis I (from threonine)	0.202825	6.57e-15
Selenium_UG_L_	PWY-5973: cis-vaccenate biosynthesis	0.202719	6.79e-15
Hematocrit_L_L_	FASYN-ELONG-PWY: fatty acid elongation -- saturated	0.202712	6.81e-15
Gender	ARGSYN-PWY: L-arginine biosynthesis I (via L-ornithine)	-0.202703	6.83e-15
Red_blood_cell_count_t_l_	GLYOXYLATE-BYPASS: glyoxylate cycle	0.202643	6.95e-15
Muscle_mass_kg_	P41-PWY: pyruvate fermentation to acetate and (S)-lactate I	-0.202573	7.1e-15
Gender	PWY-6151: S-adenosyl-L-methionine salvage I	0.202548	7.16e-15
Hematocrit_L_L_	PWY-5154: L-arginine biosynthesis III (via N-acetyl-L-citrulline)	0.202437	7.41e-15
Red_blood_cell_count_t_l_	PWY66-429: fatty acid biosynthesis initiation (mitochondria)	0.202408	7.48e-15
Serum_uric_acid_mmol_L_	GLYOXYLATE-BYPASS: glyoxylate cycle	0.202398	7.5e-15
Weight_kg_	FASYN-ELONG-PWY: fatty acid elongation -- saturated	0.202305	7.72e-15
Carnosine	PWY-5154: L-arginine biosynthesis III (via N-acetyl-L-citrulline)	0.202251	7.85e-15
Weight_kg_	PWY-7664: oleate biosynthesis IV (anaerobic)	0.202151	8.1e-15
Red_blood_cell_count_t_l_	PWY-5189: tetrapyrrole biosynthesis II (from glycine)	0.202138	8.13e-15
Carnosine	PWY-5188: tetrapyrrole biosynthesis I (from glutamate)	0.202101	8.22e-15
Muscle_mass_kg_	ILEUSYN-PWY: L-isoleucine biosynthesis I (from threonine)	0.202056	8.34e-15
Hemoglobin_value__g_L_	PWY66-429: fatty acid biosynthesis initiation (mitochondria)	0.202029	8.41e-15
Progesterone	TRPSYN-PWY: L-tryptophan biosynthesis	-0.20181	9e-15
Serum_Estradiol	GLYOXYLATE-BYPASS: glyoxylate cycle	-0.201661	9.42e-15
Red_blood_cell_count_t_l_	PWY0-862: (5Z)-dodecenoate biosynthesis I	0.20159	9.63e-15
urine specific gravity	PWY-7228: superpathway of guanosine nucleotides de novo biosynthesis I	0.201499	9.91e-15
Serum_Testosterone	PWY-841: superpathway of purine nucleotides de novo biosynthesis I	0.201472	9.99e-15
Glutamic_Acid	HEMESYN2-PWY: heme b biosynthesis II (oxygen-independent)	0.201198	1.09e-14
Weight_kg_	PWY-6282: palmitoleate biosynthesis I (from (5Z)-dodec-5-enoate)	0.201188	1.09e-14
Proline	PWY66-389: phytol degradation	0.201114	1.12e-14
Alpha.Amino_adipic_acid_umol_L	PWY-5989: stearate biosynthesis II (bacteria and plants)	0.201033	1.14e-14
Glutamic_Acid	PWY-5188: tetrapyrrole biosynthesis I (from glutamate)	0.200999	1.16e-14
Serum_Estradiol	PWY0-862: (5Z)-dodecenoate biosynthesis I	-0.200885	1.2e-14
X3.methyl_histidine_umol_L	PWY-5188: tetrapyrrole biosynthesis I (from glutamate)	0.200818	1.22e-14
Red_blood_cell_count_t_l_	PWY-5154: L-arginine biosynthesis III (via N-acetyl-L-citrulline)	0.200794	1.23e-14
Sarcosine	PWY-821: superpathway of sulfur amino acid biosynthesis (Saccharomyces cerevisiae)	0.20077	1.24e-14
Serum_uric_acid_mmol_L_	PWY-5154: L-arginine biosynthesis III (via N-acetyl-L-citrulline)	0.20066	1.28e-14
Serum_Estradiol	PWY-7664: oleate biosynthesis IV (anaerobic)	-0.200654	1.28e-14
Sarcosine	HEME-BIOSYNTHESIS-II: heme b biosynthesis I (aerobic)	0.200464	1.36e-14
Carnosine	PWY-5973: cis-vaccenate biosynthesis	0.200466	1.36e-14
Carnosine	PWY-6823: molybdopterin biosynthesis	0.200403	1.39e-14
urine specific gravity	SULFATE-CYS-PWY: superpathway of sulfate assimilation and cysteine biosynthesis	0.200292	1.44e-14
Carnosine	PWY-6519: 8-amino-7-oxononanoate biosynthesis I	0.200267	1.45e-14
Valine	PWY-7663: gondoate biosynthesis (anaerobic)	0.200261	1.45e-14
Gender	PWY-5918: superpathway of heme b biosynthesis from glutamate	-0.200246	1.46e-14
Leucine	PWY0-1479: tRNA processing	0.200125	1.51e-14
Leucine	PWY-5918: superpathway of heme b biosynthesis from glutamate	0.200067	1.54e-14
Alpha.Amino_adipic_acid_umol_L	HEME-BIOSYNTHESIS-II-1: heme b biosynthesis V (aerobic)	0.199923	1.61e-14
Weight_kg_	PWY66-389: phytol degradation	0.199849	1.64e-14
Proline	PWY-5345: superpathway of L-methionine biosynthesis (by sulfhydrylation)	0.199836	1.65e-14
Hemoglobin_value__g_L_	GLUTORN-PWY: L-ornithine biosynthesis I	0.199742	1.7e-14
Glutamic_Acid	PWY-7664: oleate biosynthesis IV (anaerobic)	0.199592	1.78e-14
Glutamic_Acid	PWY0-862: (5Z)-dodecenoate biosynthesis I	0.199405	1.88e-14
urine specific gravity	PWY-6125: superpathway of guanosine nucleotides de novo biosynthesis II	0.199377	1.9e-14
Serum_Estradiol	PWY-6282: palmitoleate biosynthesis I (from (5Z)-dodec-5-enoate)	-0.199372	1.9e-14
Serum_Estradiol	FASYN-ELONG-PWY: fatty acid elongation -- saturated	-0.199358	1.91e-14
AFP__ml_	PWY-5920: superpathway of heme b biosynthesis from glycine	0.199339	1.92e-14
Selenium_UG_L_	PWY-6629: superpathway of L-tryptophan biosynthesis	0.1993	1.94e-14
Lysine	TRPSYN-PWY: L-tryptophan biosynthesis	0.199287	1.95e-14
Leucine	FAO-PWY: fatty acid &beta;-oxidation I (generic)	0.199275	1.96e-14
Serum_Estradiol	DAPLYSINESYN-PWY: L-lysine biosynthesis I	-0.199229	1.99e-14
Progesterone	PWY-7383: anaerobic energy metabolism (invertebrates, cytosol)	-0.199207	2e-14
Selenium_UG_L_	HEMESYN2-PWY: heme b biosynthesis II (oxygen-independent)	0.199115	2.06e-14
Progesterone	HISTSYN-PWY: L-histidine biosynthesis	-0.199067	2.09e-14
Hemoglobin_value__g_L_	PWY-6629: superpathway of L-tryptophan biosynthesis	0.199034	2.11e-14
Selenium_UG_L_	PWY-7977: L-methionine biosynthesis IV	0.198962	2.16e-14
Hematocrit_L_L_	PWY-6629: superpathway of L-tryptophan biosynthesis	0.198814	2.25e-14
Basal_Metabolic_Rate_kcal_d_	PWY0-1479: tRNA processing	0.198734	2.31e-14
Glutamic_Acid	PWY-7383: anaerobic energy metabolism (invertebrates, cytosol)	0.198691	2.34e-14
Vitamin_A_detection_value_NG_ML_	PWY-7858: (5Z)-dodecenoate biosynthesis II	0.198651	2.37e-14
Red_blood_cell_count_t_l_	PWY-7383: anaerobic energy metabolism (invertebrates, cytosol)	0.198626	2.39e-14
Red_blood_cell_count_t_l_	PWY-821: superpathway of sulfur amino acid biosynthesis (Saccharomyces cerevisiae)	0.198593	2.41e-14
Carnosine	PWY-5913: partial TCA cycle (obligate autotrophs)	0.198578	2.42e-14
Basal_Metabolic_Rate_kcal_d_	GLUTORN-PWY: L-ornithine biosynthesis I	0.198472	2.5e-14
urine specific gravity	PWY-841: superpathway of purine nucleotides de novo biosynthesis I	0.198478	2.5e-14
Alpha.Amino_adipic_acid_umol_L	PWY-6151: S-adenosyl-L-methionine salvage I	-0.198455	2.51e-14
Glutamic_Acid	FASYN-ELONG-PWY: fatty acid elongation -- saturated	0.198404	2.55e-14
Basal_Metabolic_Rate_kcal_d_	PWY-6519: 8-amino-7-oxononanoate biosynthesis I	0.198408	2.55e-14
Gender	COMPLETE-ARO-PWY: superpathway of aromatic amino acid biosynthesis	-0.1984	2.56e-14
X3.methyl_histidine_umol_L	PWY-5989: stearate biosynthesis II (bacteria and plants)	0.198347	2.6e-14
Alpha.Amino_adipic_acid_umol_L	HEMESYN2-PWY: heme b biosynthesis II (oxygen-independent)	0.198306	2.63e-14
Serum_uric_acid_mmol_L_	PWY-5345: superpathway of L-methionine biosynthesis (by sulfhydrylation)	0.198312	2.63e-14
Glutamic_Acid	PWY-6282: palmitoleate biosynthesis I (from (5Z)-dodec-5-enoate)	0.198285	2.65e-14
Selenium_UG_L_	PYRIDOXSYN-PWY: pyridoxal 5'-phosphate biosynthesis I	0.198287	2.65e-14
Sarcosine	PWY-5345: superpathway of L-methionine biosynthesis (by sulfhydrylation)	0.198209	2.71e-14
AFP__ml_	PWY66-389: phytol degradation	0.198179	2.73e-14
Valine	PWY-7977: L-methionine biosynthesis IV	0.19815	2.76e-14
Leucine	HISDEG-PWY: L-histidine degradation I	0.198125	2.78e-14
Serum_Estradiol	PWY-5189: tetrapyrrole biosynthesis II (from glycine)	-0.198038	2.85e-14
Valine	PWY-841: superpathway of purine nucleotides de novo biosynthesis I	0.198014	2.87e-14
urine specific gravity	PWY-1042: glycolysis IV	-0.198001	2.89e-14
Leucine	PWY-6519: 8-amino-7-oxononanoate biosynthesis I	0.197937	2.94e-14
Progesterone	PWY-5154: L-arginine biosynthesis III (via N-acetyl-L-citrulline)	-0.197928	2.95e-14
Serum_creatinine_detection_value_mmol_L_	PWY-6282: palmitoleate biosynthesis I (from (5Z)-dodec-5-enoate)	0.197933	2.95e-14
Hemoglobin_value__g_L_	PWY0-1479: tRNA processing	0.197746	3.12e-14
Muscle_mass_kg_	GLUTORN-PWY: L-ornithine biosynthesis I	0.197735	3.13e-14
Valine	PWY-5920: superpathway of heme b biosynthesis from glycine	0.19763	3.23e-14
X3.methyl_histidine_umol_L	GLYOXYLATE-BYPASS: glyoxylate cycle	0.197618	3.24e-14
Gender	VALSYN-PWY: L-valine biosynthesis	-0.19758	3.28e-14
Hematocrit_L_L_	GLUTORN-PWY: L-ornithine biosynthesis I	0.197513	3.35e-14
Red_blood_cell_count_t_l_	PWY-7664: oleate biosynthesis IV (anaerobic)	0.197461	3.4e-14
Glutamic_Acid	HISTSYN-PWY: L-histidine biosynthesis	0.197432	3.43e-14
Hemoglobin_value__g_L_	PWY-7400: L-arginine biosynthesis IV (archaebacteria)	0.197432	3.43e-14
Valine	PWY-6125: superpathway of guanosine nucleotides de novo biosynthesis II	0.197413	3.45e-14
Valine	GLUTORN-PWY: L-ornithine biosynthesis I	0.197365	3.5e-14
Isoleucine	PWY-821: superpathway of sulfur amino acid biosynthesis (Saccharomyces cerevisiae)	0.197358	3.51e-14
Hematocrit_L_L_	PWY-7400: L-arginine biosynthesis IV (archaebacteria)	0.197267	3.6e-14
Serum_uric_acid_mmol_L_	PWY-5188: tetrapyrrole biosynthesis I (from glutamate)	0.197234	3.64e-14
Selenium_UG_L_	PWY-7761: NAD salvage pathway II (PNC IV cycle)	0.197224	3.65e-14
Gender	ARGSYNBSUB-PWY: L-arginine biosynthesis II (acetyl cycle)	-0.197211	3.66e-14
Serum_creatinine_detection_value_mmol_L_	PWY-7664: oleate biosynthesis IV (anaerobic)	0.196979	3.93e-14
Serum_creatinine_detection_value_mmol_L_	GLYOXYLATE-BYPASS: glyoxylate cycle	0.196893	4.03e-14
Alpha.Amino_adipic_acid_umol_L	GLYOXYLATE-BYPASS: glyoxylate cycle	0.19684	4.1e-14
Serum_creatinine_detection_value_mmol_L_	PWY-6151: S-adenosyl-L-methionine salvage I	-0.196767	4.19e-14
Serum_uric_acid_mmol_L_	TRPSYN-PWY: L-tryptophan biosynthesis	0.196757	4.2e-14
Serum_uric_acid_mmol_L_	PWY0-862: (5Z)-dodecenoate biosynthesis I	0.196737	4.23e-14
Weight_kg_	PWY-7858: (5Z)-dodecenoate biosynthesis II	0.196701	4.27e-14
Glutamic_Acid	TRPSYN-PWY: L-tryptophan biosynthesis	0.196704	4.27e-14
urine specific gravity	PANTO-PWY: phosphopantothenate biosynthesis I	0.196668	4.32e-14
Hematocrit_L_L_	PWY0-1479: tRNA processing	0.196605	4.4e-14
Progesterone	HEME-BIOSYNTHESIS-II-1: heme b biosynthesis V (aerobic)	-0.196558	4.46e-14
Isoleucine	PWY66-429: fatty acid biosynthesis initiation (mitochondria)	0.196491	4.55e-14
Carnosine	GLYOXYLATE-BYPASS: glyoxylate cycle	0.196456	4.6e-14
Alpha.Amino_adipic_acid_umol_L	PWY-6823: molybdopterin biosynthesis	0.196337	4.77e-14
Hemoglobin_value__g_L_	PWY-5989: stearate biosynthesis II (bacteria and plants)	0.196301	4.82e-14
Height_cm_	PWY-7977: L-methionine biosynthesis IV	0.19629	4.83e-14
Red_blood_cell_count_t_l_	PWY-6282: palmitoleate biosynthesis I (from (5Z)-dodec-5-enoate)	0.196282	4.85e-14
Selenium_UG_L_	PWY3O-4107: NAD salvage pathway V (PNC V cycle)	0.196279	4.85e-14
Valine	PWY-5103: L-isoleucine biosynthesis III	0.196124	5.08e-14
X3.methyl_histidine_umol_L	PWY-5973: cis-vaccenate biosynthesis	0.195936	5.38e-14
Weight_kg_	PWY-5989: stearate biosynthesis II (bacteria and plants)	0.19593	5.38e-14
Gender	PWY-6703: preQ0 biosynthesis	-0.195897	5.44e-14
Height_cm_	PWY-5103: L-isoleucine biosynthesis III	0.195792	5.61e-14
Lysine	PWY-7664: oleate biosynthesis IV (anaerobic)	0.195788	5.62e-14
Serum_creatinine_detection_value_mmol_L_	PWY-5154: L-arginine biosynthesis III (via N-acetyl-L-citrulline)	0.195758	5.67e-14
Valine	BRANCHED-CHAIN-AA-SYN-PWY: superpathway of branched chain amino acid biosynthesis	0.195736	5.71e-14
Valine	PWY66-389: phytol degradation	0.19564	5.87e-14
Red_blood_cell_count_t_l_	FASYN-ELONG-PWY: fatty acid elongation -- saturated	0.195502	6.12e-14
Hemoglobin_value__g_L_	PWY-5188: tetrapyrrole biosynthesis I (from glutamate)	0.195439	6.24e-14
Serum_uric_acid_mmol_L_	PWY-6282: palmitoleate biosynthesis I (from (5Z)-dodec-5-enoate)	0.195422	6.27e-14
Lysine	PWY-7858: (5Z)-dodecenoate biosynthesis II	0.195361	6.38e-14
Carnosine	PWY-5345: superpathway of L-methionine biosynthesis (by sulfhydrylation)	0.19536	6.39e-14
Red_blood_cell_count_t_l_	PWY-5103: L-isoleucine biosynthesis III	0.195303	6.5e-14
Lysine	PWY-6282: palmitoleate biosynthesis I (from (5Z)-dodec-5-enoate)	0.195298	6.5e-14
Lysine	PWY0-862: (5Z)-dodecenoate biosynthesis I	0.195152	6.79e-14
Vitamin_A_detection_value_NG_ML_	PWY-6629: superpathway of L-tryptophan biosynthesis	0.195131	6.84e-14
Height_cm_	BRANCHED-CHAIN-AA-SYN-PWY: superpathway of branched chain amino acid biosynthesis	0.195086	6.93e-14
Carnosine	PWY-7663: gondoate biosynthesis (anaerobic)	0.195074	6.95e-14
Selenium_UG_L_	PWY-5103: L-isoleucine biosynthesis III	0.194955	7.21e-14
Selenium_UG_L_	HEME-BIOSYNTHESIS-II-1: heme b biosynthesis V (aerobic)	0.194899	7.33e-14
Muscle_mass_kg_	PWY-6519: 8-amino-7-oxononanoate biosynthesis I	0.194852	7.43e-14
Alpha.Amino_adipic_acid_umol_L	PWY-5136: fatty acid &beta;-oxidation II (plant peroxisome)	0.194745	7.67e-14
Gender	PWY-6630: superpathway of L-tyrosine biosynthesis	-0.19474	7.68e-14
Basal_Metabolic_Rate_kcal_d_	PWY-5100: pyruvate fermentation to acetate and lactate II	-0.194709	7.75e-14
Muscle_mass_kg_	PWY0-1479: tRNA processing	0.194654	7.88e-14
Leucine	PWY-5100: pyruvate fermentation to acetate and lactate II	-0.19463	7.94e-14
Selenium_UG_L_	PWY-821: superpathway of sulfur amino acid biosynthesis (Saccharomyces cerevisiae)	0.194589	8.03e-14
Muscle_mass_kg_	PWY-7228: superpathway of guanosine nucleotides de novo biosynthesis I	0.194503	8.24e-14
Glutamic_Acid	PWY-7858: (5Z)-dodecenoate biosynthesis II	0.194483	8.29e-14
Leucine	GLUTORN-PWY: L-ornithine biosynthesis I	0.194458	8.35e-14
Carnosine	PWY-821: superpathway of sulfur amino acid biosynthesis (Saccharomyces cerevisiae)	0.194438	8.4e-14
Serum_uric_acid_mmol_L_	PWY-7664: oleate biosynthesis IV (anaerobic)	0.194406	8.49e-14
Leucine	ILEUSYN-PWY: L-isoleucine biosynthesis I (from threonine)	0.194277	8.82e-14
Proline	PWY-5989: stearate biosynthesis II (bacteria and plants)	0.194255	8.87e-14
Glutamic_Acid	PWY66-429: fatty acid biosynthesis initiation (mitochondria)	0.194178	9.08e-14
Isoleucine	PWY-5920: superpathway of heme b biosynthesis from glycine	0.194163	9.12e-14
Serum_Estradiol	PWY66-429: fatty acid biosynthesis initiation (mitochondria)	-0.194149	9.16e-14
Vitamin_A_detection_value_NG_ML_	GLUTORN-PWY: L-ornithine biosynthesis I	0.194109	9.27e-14
Valine	PWY-7228: superpathway of guanosine nucleotides de novo biosynthesis I	0.194027	9.49e-14
Alpha.Amino_adipic_acid_umol_L	HEME-BIOSYNTHESIS-II: heme b biosynthesis I (aerobic)	0.193788	1.02e-13
Height_cm_	PWY-6629: superpathway of L-tryptophan biosynthesis	0.193753	1.03e-13
Lysine	FASYN-ELONG-PWY: fatty acid elongation -- saturated	0.193699	1.05e-13
Progesterone	DAPLYSINESYN-PWY: L-lysine biosynthesis I	-0.193554	1.09e-13
X3.methyl_histidine_umol_L	PWY-7663: gondoate biosynthesis (anaerobic)	0.193534	1.1e-13
Proline	PWY-5188: tetrapyrrole biosynthesis I (from glutamate)	0.193347	1.16e-13
Basal_Metabolic_Rate_kcal_d_	P41-PWY: pyruvate fermentation to acetate and (S)-lactate I	-0.193217	1.21e-13
Weight_kg_	GLYOXYLATE-BYPASS: glyoxylate cycle	0.193163	1.23e-13
Serum_Estradiol	ILEUSYN-PWY: L-isoleucine biosynthesis I (from threonine)	-0.19313	1.24e-13
Serum_creatinine_detection_value_mmol_L_	FASYN-ELONG-PWY: fatty acid elongation -- saturated	0.193026	1.28e-13
Serum_Estradiol	PWY-5188: tetrapyrrole biosynthesis I (from glutamate)	-0.193007	1.28e-13
Carnosine	PWY-5918: superpathway of heme b biosynthesis from glutamate	0.192932	1.31e-13
Weight_kg_	PWY-5189: tetrapyrrole biosynthesis II (from glycine)	0.192873	1.34e-13
Isoleucine	DAPLYSINESYN-PWY: L-lysine biosynthesis I	0.192825	1.35e-13
Hematocrit_L_L_	PWY66-429: fatty acid biosynthesis initiation (mitochondria)	0.192831	1.35e-13
Weight_kg_	PWY-5103: L-isoleucine biosynthesis III	0.192696	1.41e-13
Progesterone	PWY-5136: fatty acid &beta;-oxidation II (plant peroxisome)	-0.19261	1.44e-13
Alpha.Amino_adipic_acid_umol_L	BIOTIN-BIOSYNTHESIS-PWY: biotin biosynthesis I	0.192583	1.45e-13
urine specific gravity	COMPLETE-ARO-PWY: superpathway of aromatic amino acid biosynthesis	0.192567	1.46e-13
Serum_uric_acid_mmol_L_	PWY-5189: tetrapyrrole biosynthesis II (from glycine)	0.192541	1.47e-13
Vitamin_A_detection_value_NG_ML_	HEMESYN2-PWY: heme b biosynthesis II (oxygen-independent)	0.192474	1.5e-13
Leucine	P41-PWY: pyruvate fermentation to acetate and (S)-lactate I	-0.192489	1.5e-13
Valine	BIOTIN-BIOSYNTHESIS-PWY: biotin biosynthesis I	0.192452	1.51e-13
Serum_Testosterone	GLUCOSE1PMETAB-PWY: glucose and glucose-1-phosphate degradation	-0.192437	1.52e-13
Serum_Estradiol	ARGSYN-PWY: L-arginine biosynthesis I (via L-ornithine)	-0.192387	1.54e-13
Glutamic_Acid	GLYOXYLATE-BYPASS: glyoxylate cycle	0.192357	1.55e-13
urine specific gravity	PWY-6703: preQ0 biosynthesis	0.192263	1.6e-13
Lysine	HEME-BIOSYNTHESIS-II-1: heme b biosynthesis V (aerobic)	0.192246	1.61e-13
Serum_uric_acid_mmol_L_	FASYN-ELONG-PWY: fatty acid elongation -- saturated	0.192138	1.66e-13
Progesterone	GLUTORN-PWY: L-ornithine biosynthesis I	-0.192134	1.66e-13
X3.methyl_histidine_umol_L	PWY-7383: anaerobic energy metabolism (invertebrates, cytosol)	0.192115	1.67e-13
Valine	PWY-7400: L-arginine biosynthesis IV (archaebacteria)	0.192068	1.69e-13
Serum_Estradiol	PWY-7977: L-methionine biosynthesis IV	-0.192006	1.72e-13
Hemoglobin_value__g_L_	PWY-7977: L-methionine biosynthesis IV	0.191981	1.74e-13
Carnosine	PWY-6125: superpathway of guanosine nucleotides de novo biosynthesis II	0.191654	1.91e-13
Lysine	HISTSYN-PWY: L-histidine biosynthesis	0.191644	1.92e-13
Glutamic_Acid	PWY-6629: superpathway of L-tryptophan biosynthesis	0.191585	1.95e-13
Leucine	PYRIDOXSYN-PWY: pyridoxal 5'-phosphate biosynthesis I	0.191583	1.95e-13
Red_blood_cell_count_t_l_	PWY-5188: tetrapyrrole biosynthesis I (from glutamate)	0.191329	2.1e-13
Serum_uric_acid_mmol_L_	GLUTORN-PWY: L-ornithine biosynthesis I	0.191309	2.11e-13
Progesterone	GLYOXYLATE-BYPASS: glyoxylate cycle	-0.191236	2.16e-13
Sarcosine	HEME-BIOSYNTHESIS-II-1: heme b biosynthesis V (aerobic)	0.191035	2.29e-13
Weight_kg_	PWY-5154: L-arginine biosynthesis III (via N-acetyl-L-citrulline)	0.190969	2.33e-13
Red_blood_cell_count_t_l_	DAPLYSINESYN-PWY: L-lysine biosynthesis I	0.190818	2.44e-13
Hematocrit_L_L_	PWY-5188: tetrapyrrole biosynthesis I (from glutamate)	0.190796	2.45e-13
Alpha.Amino_adipic_acid_umol_L	PWY-7220: adenosine deoxyribonucleotides de novo biosynthesis II	0.190766	2.48e-13
Alpha.Amino_adipic_acid_umol_L	PWY-7222: guanosine deoxyribonucleotides de novo biosynthesis II	0.190766	2.48e-13
Serum_creatinine_detection_value_mmol_L_	DAPLYSINESYN-PWY: L-lysine biosynthesis I	0.190535	2.65e-13
Valine	PWY0-1479: tRNA processing	0.190513	2.67e-13
Vitamin_A_detection_value_NG_ML_	PWY0-862: (5Z)-dodecenoate biosynthesis I	0.190438	2.72e-13
Isoleucine	PWY-7977: L-methionine biosynthesis IV	0.190425	2.73e-13
Alpha.Amino_adipic_acid_umol_L	FAO-PWY: fatty acid &beta;-oxidation I (generic)	0.190385	2.77e-13
Leucine	PWY-5913: partial TCA cycle (obligate autotrophs)	0.19032	2.82e-13
Muscle_mass_kg_	PWY-5918: superpathway of heme b biosynthesis from glutamate	0.190248	2.88e-13
urine specific gravity	COBALSYN-PWY: superpathway of adenosylcobalamin salvage from cobinamide I	0.190129	2.98e-13
Glutamic_Acid	PWY66-389: phytol degradation	0.190083	3.02e-13
Lysine	DAPLYSINESYN-PWY: L-lysine biosynthesis I	0.189975	3.12e-13
Serum_Testosterone	PWY-1042: glycolysis IV	-0.189953	3.14e-13
Weight_kg_	BRANCHED-CHAIN-AA-SYN-PWY: superpathway of branched chain amino acid biosynthesis	0.189874	3.21e-13
Height_cm_	DAPLYSINESYN-PWY: L-lysine biosynthesis I	0.189787	3.29e-13
Red_blood_cell_count_t_l_	PWY-6629: superpathway of L-tryptophan biosynthesis	0.189676	3.4e-13
X3.methyl_histidine_umol_L	PWY66-389: phytol degradation	0.189654	3.42e-13
Hematocrit_L_L_	PWY-7977: L-methionine biosynthesis IV	0.189512	3.56e-13
Lysine	PWY-7220: adenosine deoxyribonucleotides de novo biosynthesis II	0.189487	3.59e-13
Lysine	PWY-7222: guanosine deoxyribonucleotides de novo biosynthesis II	0.189487	3.59e-13
Weight_kg_	PWY-5100: pyruvate fermentation to acetate and lactate II	-0.18941	3.67e-13
Red_blood_cell_count_t_l_	GLUTORN-PWY: L-ornithine biosynthesis I	0.189263	3.83e-13
AFP__ml_	PWY-6606: guanosine nucleotides degradation II	0.189264	3.83e-13
Serum_uric_acid_mmol_L_	PWY66-429: fatty acid biosynthesis initiation (mitochondria)	0.189228	3.87e-13
X3.methyl_histidine_umol_L	DAPLYSINESYN-PWY: L-lysine biosynthesis I	0.189204	3.9e-13
Vitamin_A_detection_value_NG_ML_	PWY-7220: adenosine deoxyribonucleotides de novo biosynthesis II	0.189124	3.99e-13
Vitamin_A_detection_value_NG_ML_	PWY-7222: guanosine deoxyribonucleotides de novo biosynthesis II	0.189124	3.99e-13
Serum_Testosterone	PWY-7117: C4 photosynthetic carbon assimilation cycle, PEPCK type	0.189108	4.01e-13
Height_cm_	BIOTIN-BIOSYNTHESIS-PWY: biotin biosynthesis I	0.189037	4.09e-13
Alpha.Amino_adipic_acid_umol_L	PYRIDOXSYN-PWY: pyridoxal 5'-phosphate biosynthesis I	0.188994	4.14e-13
Glutamic_Acid	PWY-4984: urea cycle	0.188915	4.23e-13
Red_blood_cell_count_t_l_	PWY-5989: stearate biosynthesis II (bacteria and plants)	0.188811	4.36e-13
Serum_Estradiol	PWY-7400: L-arginine biosynthesis IV (archaebacteria)	-0.188814	4.36e-13
Leucine	PWY-6151: S-adenosyl-L-methionine salvage I	-0.188654	4.57e-13
Hemoglobin_value__g_L_	PWY-5103: L-isoleucine biosynthesis III	0.188628	4.6e-13
Gender	HSERMETANA-PWY: L-methionine biosynthesis III	-0.188545	4.71e-13
Weight_kg_	P41-PWY: pyruvate fermentation to acetate and (S)-lactate I	-0.18848	4.8e-13
X3.methyl_histidine_umol_L	PWY-7977: L-methionine biosynthesis IV	0.188443	4.85e-13
Selenium_UG_L_	ILEUSYN-PWY: L-isoleucine biosynthesis I (from threonine)	0.188381	4.94e-13
Height_cm_	ILEUSYN-PWY: L-isoleucine biosynthesis I (from threonine)	0.188349	4.98e-13
Muscle_mass_kg_	PWY-6125: superpathway of guanosine nucleotides de novo biosynthesis II	0.188188	5.22e-13
Progesterone	PWY66-429: fatty acid biosynthesis initiation (mitochondria)	-0.187958	5.58e-13
X3.methyl_histidine_umol_L	GLUTORN-PWY: L-ornithine biosynthesis I	0.187948	5.59e-13
Hemoglobin_value__g_L_	BIOTIN-BIOSYNTHESIS-PWY: biotin biosynthesis I	0.18792	5.64e-13
Lysine	HEME-BIOSYNTHESIS-II: heme b biosynthesis I (aerobic)	0.18786	5.73e-13
Lysine	PWY-6629: superpathway of L-tryptophan biosynthesis	0.187837	5.77e-13
Serum_Testosterone	SULFATE-CYS-PWY: superpathway of sulfate assimilation and cysteine biosynthesis	0.18783	5.78e-13
Vitamin_A_detection_value_NG_ML_	PWY-6282: palmitoleate biosynthesis I (from (5Z)-dodec-5-enoate)	0.187825	5.79e-13
AFP__ml_	PWY-6282: palmitoleate biosynthesis I (from (5Z)-dodec-5-enoate)	0.1877	6e-13
Red_blood_cell_count_t_l_	BRANCHED-CHAIN-AA-SYN-PWY: superpathway of branched chain amino acid biosynthesis	0.187555	6.26e-13
Lysine	HEMESYN2-PWY: heme b biosynthesis II (oxygen-independent)	0.187418	6.51e-13
Vitamin_A_detection_value_NG_ML_	DAPLYSINESYN-PWY: L-lysine biosynthesis I	0.187331	6.67e-13
Vitamin_A_detection_value_NG_ML_	PWY-7664: oleate biosynthesis IV (anaerobic)	0.187331	6.67e-13
Red_blood_cell_count_t_l_	FAO-PWY: fatty acid &beta;-oxidation I (generic)	0.18732	6.69e-13
Weight_kg_	PWY-7977: L-methionine biosynthesis IV	0.187278	6.77e-13
Height_cm_	PWY-7663: gondoate biosynthesis (anaerobic)	0.187237	6.85e-13
Vitamin_A_detection_value_NG_ML_	PWY-5154: L-arginine biosynthesis III (via N-acetyl-L-citrulline)	0.187217	6.89e-13
Serum_uric_acid_mmol_L_	PWY-821: superpathway of sulfur amino acid biosynthesis (Saccharomyces cerevisiae)	0.187159	7.01e-13
Sarcosine	HISTSYN-PWY: L-histidine biosynthesis	0.187115	7.1e-13
Serum_Testosterone	PWY-7761: NAD salvage pathway II (PNC IV cycle)	0.187065	7.2e-13
Glutamic_Acid	HISDEG-PWY: L-histidine degradation I	0.187038	7.26e-13
Homocysteine	PWY-4984: urea cycle	0.186855	7.64e-13
X3.methyl_histidine_umol_L	PWY-5103: L-isoleucine biosynthesis III	0.186764	7.85e-13
Hemoglobin_value__g_L_	PWY-6151: S-adenosyl-L-methionine salvage I	-0.186701	7.99e-13
Serum_Estradiol	PWY-5989: stearate biosynthesis II (bacteria and plants)	-0.186487	8.49e-13
Alpha.Amino_adipic_acid_umol_L	PWY-6629: superpathway of L-tryptophan biosynthesis	0.186411	8.68e-13
Lysine	PWY-5136: fatty acid &beta;-oxidation II (plant peroxisome)	0.186381	8.75e-13
Hemoglobin_value__g_L_	PWY-5973: cis-vaccenate biosynthesis	0.186273	9.02e-13
Basal_Metabolic_Rate_kcal_d_	PWY-7228: superpathway of guanosine nucleotides de novo biosynthesis I	0.186136	9.38e-13
Isoleucine	PWY-5973: cis-vaccenate biosynthesis	0.186092	9.5e-13
X3.methyl_histidine_umol_L	PWY-5100: pyruvate fermentation to acetate and lactate II	-0.186086	9.51e-13
Progesterone	PWY-7400: L-arginine biosynthesis IV (archaebacteria)	-0.18601	9.72e-13
Serum_Estradiol	ARGSYNBSUB-PWY: L-arginine biosynthesis II (acetyl cycle)	-0.185885	1.01e-12
Serum_creatinine_detection_value_mmol_L_	PWY-5989: stearate biosynthesis II (bacteria and plants)	0.185874	1.01e-12
Serum_Testosterone	HSERMETANA-PWY: L-methionine biosynthesis III	0.185701	1.06e-12
Progesterone	PWY-821: superpathway of sulfur amino acid biosynthesis (Saccharomyces cerevisiae)	-0.185684	1.07e-12
Serum_uric_acid_mmol_L_	PWY-5989: stearate biosynthesis II (bacteria and plants)	0.185651	1.08e-12
Selenium_UG_L_	HISTSYN-PWY: L-histidine biosynthesis	0.1856	1.09e-12
Serum_Estradiol	PWY-4984: urea cycle	-0.185614	1.09e-12
Phenylalanine	PWY-7858: (5Z)-dodecenoate biosynthesis II	0.185531	1.11e-12
Hematocrit_L_L_	PYRIDOXSYN-PWY: pyridoxal 5'-phosphate biosynthesis I	0.185531	1.11e-12
Hematocrit_L_L_	PWY-5989: stearate biosynthesis II (bacteria and plants)	0.185499	1.12e-12
Glutamic_Acid	PWY-6823: molybdopterin biosynthesis	0.185488	1.13e-12
AFP__ml_	PWY-7117: C4 photosynthetic carbon assimilation cycle, PEPCK type	0.185472	1.13e-12
Progesterone	PWY-7977: L-methionine biosynthesis IV	-0.185441	1.14e-12
Serum_creatinine_detection_value_mmol_L_	GLUTORN-PWY: L-ornithine biosynthesis I	0.185419	1.15e-12
Red_blood_cell_count_t_l_	PWY-7977: L-methionine biosynthesis IV	0.185383	1.16e-12
AFP__ml_	FASYN-ELONG-PWY: fatty acid elongation -- saturated	0.185318	1.18e-12
Red_blood_cell_count_t_l_	PYRIDOXSYN-PWY: pyridoxal 5'-phosphate biosynthesis I	0.185304	1.19e-12
Vitamin_A_detection_value_NG_ML_	PWY-7400: L-arginine biosynthesis IV (archaebacteria)	0.185106	1.26e-12
urine specific gravity	ANAEROFRUCAT-PWY: homolactic fermentation	-0.185048	1.28e-12
Glutamic_Acid	PWY-7663: gondoate biosynthesis (anaerobic)	0.185015	1.29e-12
Weight_kg_	PWY-841: superpathway of purine nucleotides de novo biosynthesis I	0.185017	1.29e-12
Height_cm_	PWY-5973: cis-vaccenate biosynthesis	0.184975	1.3e-12
Urinary_white_blood_cell_count_prompt	PWY-5345: superpathway of L-methionine biosynthesis (by sulfhydrylation)	0.184966	1.31e-12
Isoleucine	PWY-7228: superpathway of guanosine nucleotides de novo biosynthesis I	0.184947	1.31e-12
Progesterone	PWY-7663: gondoate biosynthesis (anaerobic)	-0.184957	1.31e-12
Serum_creatinine_detection_value_mmol_L_	PWY0-1479: tRNA processing	0.184935	1.32e-12
Vitamin_A_detection_value_NG_ML_	FASYN-ELONG-PWY: fatty acid elongation -- saturated	0.184826	1.36e-12
Hematocrit_L_L_	PWY-5103: L-isoleucine biosynthesis III	0.184578	1.46e-12
Isoleucine	BIOTIN-BIOSYNTHESIS-PWY: biotin biosynthesis I	0.18452	1.48e-12
Alpha.Amino_adipic_acid_umol_L	GLUCOSE1PMETAB-PWY: glucose and glucose-1-phosphate degradation	-0.184487	1.49e-12
Height_cm_	PWY0-1479: tRNA processing	0.184384	1.54e-12
Serum_Testosterone	PWY-6630: superpathway of L-tyrosine biosynthesis	0.18436	1.55e-12
Serum_uric_acid_mmol_L_	PWY-5973: cis-vaccenate biosynthesis	0.184321	1.57e-12
Valine	PWY-6519: 8-amino-7-oxononanoate biosynthesis I	0.184301	1.58e-12
Hemoglobin_value__g_L_	FAO-PWY: fatty acid &beta;-oxidation I (generic)	0.184261	1.59e-12
Progesterone	PWY-5973: cis-vaccenate biosynthesis	-0.184271	1.59e-12
Valine	ILEUSYN-PWY: L-isoleucine biosynthesis I (from threonine)	0.184252	1.6e-12
gama.glutamyltransferase___U_L_	HEME-BIOSYNTHESIS-II: heme b biosynthesis I (aerobic)	0.184176	1.63e-12
X3.methyl_histidine_umol_L	P41-PWY: pyruvate fermentation to acetate and (S)-lactate I	-0.184182	1.63e-12
Serum_Testosterone	TRNA-CHARGING-PWY: tRNA charging	-0.184134	1.65e-12
Selenium_UG_L_	BRANCHED-CHAIN-AA-SYN-PWY: superpathway of branched chain amino acid biosynthesis	0.184086	1.67e-12
Hemoglobin_value__g_L_	PWY-4984: urea cycle	0.1841	1.67e-12
Carnosine	PWY-7117: C4 photosynthetic carbon assimilation cycle, PEPCK type	0.184058	1.69e-12
Hematocrit_L_L_	BIOTIN-BIOSYNTHESIS-PWY: biotin biosynthesis I	0.18393	1.75e-12
Selenium_UG_L_	DAPLYSINESYN-PWY: L-lysine biosynthesis I	0.183855	1.79e-12
Vitamin_A_detection_value_NG_ML_	PWY-7383: anaerobic energy metabolism (invertebrates, cytosol)	0.183746	1.84e-12
Progesterone	PWY-7220: adenosine deoxyribonucleotides de novo biosynthesis II	-0.183713	1.86e-12
Progesterone	PWY-7222: guanosine deoxyribonucleotides de novo biosynthesis II	-0.183713	1.86e-12
Isoleucine	FAO-PWY: fatty acid &beta;-oxidation I (generic)	0.183684	1.87e-12
Lysine	BIOTIN-BIOSYNTHESIS-PWY: biotin biosynthesis I	0.183641	1.9e-12
Glutamic_Acid	PWY-5103: L-isoleucine biosynthesis III	0.183627	1.9e-12
Proline	PWY3O-4107: NAD salvage pathway V (PNC V cycle)	0.183604	1.92e-12
Selenium_UG_L_	PWY-6823: molybdopterin biosynthesis	0.183534	1.95e-12
Progesterone	HEMESYN2-PWY: heme b biosynthesis II (oxygen-independent)	-0.183526	1.96e-12
Serum_creatinine_detection_value_mmol_L_	PWY-1042: glycolysis IV	-0.183349	2.06e-12
Hematocrit_L_L_	PWY-5973: cis-vaccenate biosynthesis	0.183341	2.06e-12
Valine	PWY-5100: pyruvate fermentation to acetate and lactate II	-0.183242	2.12e-12
Selenium_UG_L_	PWY66-389: phytol degradation	0.18317	2.16e-12
Selenium_UG_L_	PWY-7663: gondoate biosynthesis (anaerobic)	0.183081	2.22e-12
Basal_Metabolic_Rate_kcal_d_	PWY-5918: superpathway of heme b biosynthesis from glutamate	0.183006	2.26e-12
Red_blood_cell_count_t_l_	BIOTIN-BIOSYNTHESIS-PWY: biotin biosynthesis I	0.182983	2.28e-12
Basal_Metabolic_Rate_kcal_d_	HISDEG-PWY: L-histidine degradation I	0.18295	2.3e-12
Weight_kg_	PWY-7228: superpathway of guanosine nucleotides de novo biosynthesis I	0.182874	2.35e-12
Progesterone	SULFATE-CYS-PWY: superpathway of sulfate assimilation and cysteine biosynthesis	-0.182867	2.35e-12
AFP__ml_	PWY-4984: urea cycle	0.182731	2.44e-12
Hemoglobin_value__g_L_	BRANCHED-CHAIN-AA-SYN-PWY: superpathway of branched chain amino acid biosynthesis	0.182654	2.5e-12
Serum_Testosterone	SER-GLYSYN-PWY: superpathway of L-serine and glycine biosynthesis I	0.18259	2.54e-12
Proline	PWY-5154: L-arginine biosynthesis III (via N-acetyl-L-citrulline)	0.18256	2.56e-12
Basal_Metabolic_Rate_kcal_d_	PWY-6125: superpathway of guanosine nucleotides de novo biosynthesis II	0.182463	2.63e-12
Leucine	PWY-7400: L-arginine biosynthesis IV (archaebacteria)	0.182475	2.63e-12
Hematocrit_L_L_	FAO-PWY: fatty acid &beta;-oxidation I (generic)	0.182454	2.64e-12
Height_cm_	FAO-PWY: fatty acid &beta;-oxidation I (generic)	0.182443	2.65e-12
Gender	PWY-7117: C4 photosynthetic carbon assimilation cycle, PEPCK type	-0.182425	2.66e-12
Carnosine	PWY-7977: L-methionine biosynthesis IV	0.182379	2.7e-12
Progesterone	PWY-5188: tetrapyrrole biosynthesis I (from glutamate)	-0.182357	2.71e-12
Isoleucine	PWY-5103: L-isoleucine biosynthesis III	0.182333	2.73e-12
Proline	PWY-5918: superpathway of heme b biosynthesis from glutamate	0.182336	2.73e-12
X3.methyl_histidine_umol_L	BRANCHED-CHAIN-AA-SYN-PWY: superpathway of branched chain amino acid biosynthesis	0.182284	2.77e-12
Serum_uric_acid_mmol_L_	PWY-6629: superpathway of L-tryptophan biosynthesis	0.182265	2.78e-12
X25_Hydroxy_Vitamin_D3_ng_ml_	PWY-7383: anaerobic energy metabolism (invertebrates, cytosol)	0.182234	2.81e-12
Alpha.Amino_adipic_acid_umol_L	TRNA-CHARGING-PWY: tRNA charging	-0.18213	2.89e-12
urine specific gravity	PWY-7117: C4 photosynthetic carbon assimilation cycle, PEPCK type	0.18205	2.95e-12
Height_cm_	PWY-5189: tetrapyrrole biosynthesis II (from glycine)	0.181874	3.1e-12
Basal_Metabolic_Rate_kcal_d_	PWY-6151: S-adenosyl-L-methionine salvage I	-0.181855	3.12e-12
Hemoglobin_value__g_L_	PYRIDOXSYN-PWY: pyridoxal 5'-phosphate biosynthesis I	0.181787	3.18e-12
Carnosine	PWY-5103: L-isoleucine biosynthesis III	0.181695	3.26e-12
AFP__ml_	PWY-7664: oleate biosynthesis IV (anaerobic)	0.181693	3.26e-12
Hematocrit_L_L_	ARGSYNBSUB-PWY: L-arginine biosynthesis II (acetyl cycle)	0.181671	3.28e-12
X3.methyl_histidine_umol_L	PWY-4984: urea cycle	0.181563	3.38e-12
Basal_Metabolic_Rate_kcal_d_	PWY-5913: partial TCA cycle (obligate autotrophs)	0.181438	3.5e-12
Vitamin_A_detection_value_NG_ML_	ARGSYNBSUB-PWY: L-arginine biosynthesis II (acetyl cycle)	0.181379	3.56e-12
Valine	HISDEG-PWY: L-histidine degradation I	0.181342	3.59e-12
Red_blood_cell_count_t_l_	PWY0-1479: tRNA processing	0.181313	3.62e-12
Height_cm_	GLUTORN-PWY: L-ornithine biosynthesis I	0.181289	3.65e-12
Hemoglobin_value__g_L_	ARGSYNBSUB-PWY: L-arginine biosynthesis II (acetyl cycle)	0.181188	3.75e-12
Weight_kg_	COMPLETE-ARO-PWY: superpathway of aromatic amino acid biosynthesis	0.181085	3.86e-12
gama.glutamyltransferase___U_L_	PWY-6823: molybdopterin biosynthesis	0.181076	3.87e-12
AFP__ml_	PWY-5345: superpathway of L-methionine biosynthesis (by sulfhydrylation)	0.181067	3.88e-12
Alpha.Amino_adipic_acid_umol_L	PWY-7790: UMP biosynthesis II	-0.181041	3.91e-12
Basal_Metabolic_Rate_kcal_d_	VALSYN-PWY: L-valine biosynthesis	0.181031	3.92e-12
Alpha.Amino_adipic_acid_umol_L	PWY-5154: L-arginine biosynthesis III (via N-acetyl-L-citrulline)	0.180976	3.98e-12
Carnosine	PWY-5189: tetrapyrrole biosynthesis II (from glycine)	0.180972	3.98e-12
Valine	P41-PWY: pyruvate fermentation to acetate and (S)-lactate I	-0.180961	3.99e-12
Carnosine	GLUTORN-PWY: L-ornithine biosynthesis I	0.180915	4.04e-12
Height_cm_	PWY-6519: 8-amino-7-oxononanoate biosynthesis I	0.18083	4.14e-12
Proline	PWY-6282: palmitoleate biosynthesis I (from (5Z)-dodec-5-enoate)	0.180805	4.17e-12
Carnosine	PWY-7228: superpathway of guanosine nucleotides de novo biosynthesis I	0.180671	4.32e-12
Hemoglobin_value__g_L_	PWY-7663: gondoate biosynthesis (anaerobic)	0.180656	4.34e-12
Hemoglobin_value__g_L_	PWY66-389: phytol degradation	0.180645	4.36e-12
urine specific gravity	ASPASN-PWY: superpathway of L-aspartate and L-asparagine biosynthesis	-0.180597	4.41e-12
Proline	FASYN-ELONG-PWY: fatty acid elongation -- saturated	0.180593	4.42e-12
Vitamin_A_detection_value_NG_ML_	ARGSYN-PWY: L-arginine biosynthesis I (via L-ornithine)	0.180583	4.43e-12
Muscle_mass_kg_	PWY-6151: S-adenosyl-L-methionine salvage I	-0.180552	4.47e-12
Selenium_UG_L_	PWY0-845: superpathway of pyridoxal 5'-phosphate biosynthesis and salvage	0.18049	4.55e-12
Alpha.Amino_adipic_acid_umol_L	PWY-7791: UMP biosynthesis III	-0.180467	4.57e-12
X25_Hydroxy_Vitamin_D3_ng_ml_	HEME-BIOSYNTHESIS-II-1: heme b biosynthesis V (aerobic)	0.180419	4.64e-12
Weight_kg_	DAPLYSINESYN-PWY: L-lysine biosynthesis I	0.180402	4.66e-12
Alpha.Amino_adipic_acid_umol_L	PWY-5189: tetrapyrrole biosynthesis II (from glycine)	0.180389	4.67e-12
urine specific gravity	GLUCOSE1PMETAB-PWY: glucose and glucose-1-phosphate degradation	-0.180371	4.7e-12
Homocysteine	HSERMETANA-PWY: L-methionine biosynthesis III	0.180354	4.72e-12
Alpha.Amino_adipic_acid_umol_L	PWY-5686: UMP biosynthesis I	-0.180231	4.88e-12
Selenium_UG_L_	PWY-4984: urea cycle	0.180224	4.89e-12
Serum_Estradiol	VALSYN-PWY: L-valine biosynthesis	-0.180177	4.95e-12
Vitamin_A_detection_value_NG_ML_	PWY0-1479: tRNA processing	0.180157	4.98e-12
Gender	PWY-1042: glycolysis IV	0.180128	5.02e-12
Hemoglobin_value__g_L_	ARGSYN-PWY: L-arginine biosynthesis I (via L-ornithine)	0.180056	5.12e-12
Blood_urea_nitrogen_test_value_MMOL_L_	PWY-5345: superpathway of L-methionine biosynthesis (by sulfhydrylation)	0.179945	5.28e-12
Glutamic_Acid	DAPLYSINESYN-PWY: L-lysine biosynthesis I	0.179937	5.29e-12
Height_cm_	VALSYN-PWY: L-valine biosynthesis	0.17994	5.29e-12
Weight_kg_	ILEUSYN-PWY: L-isoleucine biosynthesis I (from threonine)	0.179931	5.3e-12
Weight_kg_	PWY-6125: superpathway of guanosine nucleotides de novo biosynthesis II	0.179927	5.31e-12
Carnosine	PWY0-1479: tRNA processing	0.179812	5.48e-12
Isoleucine	PWY-6125: superpathway of guanosine nucleotides de novo biosynthesis II	0.179756	5.56e-12
Classification_code_for_Allergy_sources.animal.products	PWY-6147: 6-hydroxymethyl-dihydropterin diphosphate biosynthesis I	0.179737	5.59e-12
AFP__ml_	PWY66-429: fatty acid biosynthesis initiation (mitochondria)	0.179715	5.62e-12
Red_blood_cell_count_t_l_	ILEUSYN-PWY: L-isoleucine biosynthesis I (from threonine)	0.179677	5.68e-12
Serum_creatinine_detection_value_mmol_L_	PWY-7977: L-methionine biosynthesis IV	0.179678	5.68e-12
Hematocrit_L_L_	ARGSYN-PWY: L-arginine biosynthesis I (via L-ornithine)	0.179642	5.74e-12
X25_Hydroxy_Vitamin_D3_ng_ml_	HEME-BIOSYNTHESIS-II: heme b biosynthesis I (aerobic)	0.179624	5.76e-12
Classification_code_for_Allergy_sources.animal.products	PWY-7791: UMP biosynthesis III	0.179626	5.76e-12
urine specific gravity	CITRULBIO-PWY: L-citrulline biosynthesis	0.179557	5.87e-12
Muscle_mass_kg_	PWY-5920: superpathway of heme b biosynthesis from glycine	0.179547	5.89e-12
Progesterone	PWY-4984: urea cycle	-0.179541	5.9e-12
X3.methyl_histidine_umol_L	PWY0-1479: tRNA processing	0.179538	5.9e-12
Serum_uric_acid_mmol_L_	PWY-5103: L-isoleucine biosynthesis III	0.179499	5.97e-12
Classification_code_for_Allergy_sources.animal.products	PWY-7790: UMP biosynthesis II	0.179486	5.99e-12
Vitamin_A_detection_value_NG_ML_	GLYOXYLATE-BYPASS: glyoxylate cycle	0.179403	6.12e-12
Serum_value_of_Alt_U_L_	HEME-BIOSYNTHESIS-II: heme b biosynthesis I (aerobic)	0.1794	6.13e-12
Alpha.Amino_adipic_acid_umol_L	PWY-6519: 8-amino-7-oxononanoate biosynthesis I	0.179372	6.18e-12
Hemoglobin_value__g_L_	PWY-5100: pyruvate fermentation to acetate and lactate II	-0.179354	6.21e-12
Gender	TRNA-CHARGING-PWY: tRNA charging	0.179264	6.36e-12
Hematocrit_L_L_	PWY-7663: gondoate biosynthesis (anaerobic)	0.179146	6.57e-12
Isoleucine	BRANCHED-CHAIN-AA-SYN-PWY: superpathway of branched chain amino acid biosynthesis	0.179135	6.59e-12
Vitamin_A_detection_value_NG_ML_	PWY-5345: superpathway of L-methionine biosynthesis (by sulfhydrylation)	0.179092	6.67e-12
Carnosine	P41-PWY: pyruvate fermentation to acetate and (S)-lactate I	-0.179064	6.72e-12
Serum_Testosterone	GLYCOLYSIS: glycolysis I (from glucose 6-phosphate)	-0.179013	6.81e-12
Hematocrit_L_L_	BRANCHED-CHAIN-AA-SYN-PWY: superpathway of branched chain amino acid biosynthesis	0.178947	6.94e-12
Serum_uric_acid_mmol_L_	PWY-6151: S-adenosyl-L-methionine salvage I	-0.178935	6.96e-12
Serum_uric_acid_mmol_L_	PWY66-389: phytol degradation	0.178904	7.02e-12
Sarcosine	PWY-5189: tetrapyrrole biosynthesis II (from glycine)	0.178775	7.27e-12
Glutamic_Acid	BRANCHED-CHAIN-AA-SYN-PWY: superpathway of branched chain amino acid biosynthesis	0.178742	7.33e-12
Alpha.Amino_adipic_acid_umol_L	PWY-5188: tetrapyrrole biosynthesis I (from glutamate)	0.178731	7.36e-12
Blood_urea_nitrogen_test_value_MMOL_L_	PWY-6823: molybdopterin biosynthesis	0.178708	7.4e-12
AFP__ml_	PWY-5188: tetrapyrrole biosynthesis I (from glutamate)	0.178643	7.54e-12
Isoleucine	GLUTORN-PWY: L-ornithine biosynthesis I	0.178611	7.6e-12
Alpha.Amino_adipic_acid_umol_L	PWY-6386: UDP-N-acetylmuramoyl-pentapeptide biosynthesis II (lysine-containing)	-0.178607	7.61e-12
Lysine	PYRIDOXSYN-PWY: pyridoxal 5'-phosphate biosynthesis I	0.178604	7.62e-12
X25_Hydroxy_vitamin_D_detection_value_NG_ML_	PWY-7383: anaerobic energy metabolism (invertebrates, cytosol)	0.178591	7.64e-12
Hemoglobin_value__g_L_	PWY-6519: 8-amino-7-oxononanoate biosynthesis I	0.178471	7.9e-12
Gender	PWY-7761: NAD salvage pathway II (PNC IV cycle)	-0.178403	8.05e-12
Serum_Estradiol	PWY-7663: gondoate biosynthesis (anaerobic)	-0.17834	8.18e-12
Vitamin_A_detection_value_NG_ML_	BRANCHED-CHAIN-AA-SYN-PWY: superpathway of branched chain amino acid biosynthesis	0.178226	8.44e-12
Proline	PWY-7664: oleate biosynthesis IV (anaerobic)	0.17822	8.45e-12
Alpha.Amino_adipic_acid_umol_L	PWY-5345: superpathway of L-methionine biosynthesis (by sulfhydrylation)	0.178198	8.5e-12
Lysine	PWY-6519: 8-amino-7-oxononanoate biosynthesis I	0.178154	8.61e-12
Muscle_mass_kg_	VALSYN-PWY: L-valine biosynthesis	0.178096	8.74e-12
Glutamic_Acid	PWY-7977: L-methionine biosynthesis IV	0.178087	8.77e-12
Carnosine	PWY-5100: pyruvate fermentation to acetate and lactate II	-0.177996	8.98e-12
Serum_uric_acid_mmol_L_	PWY-4984: urea cycle	0.177956	9.08e-12
Serum_Estradiol	PWY0-1479: tRNA processing	-0.177939	9.12e-12
Basal_Metabolic_Rate_kcal_d_	PWY-7400: L-arginine biosynthesis IV (archaebacteria)	0.177873	9.29e-12
Muscle_mass_kg_	PWY-841: superpathway of purine nucleotides de novo biosynthesis I	0.177856	9.33e-12
X25_Hydroxy_Vitamin_D3_ng_ml_	PWY-6823: molybdopterin biosynthesis	0.177815	9.44e-12
Glutamic_Acid	PWY-5154: L-arginine biosynthesis III (via N-acetyl-L-citrulline)	0.17766	9.84e-12
Serum_uric_acid_mmol_L_	PWY-7663: gondoate biosynthesis (anaerobic)	0.177642	9.89e-12
Glutamic_Acid	BIOTIN-BIOSYNTHESIS-PWY: biotin biosynthesis I	0.177637	9.9e-12
Selenium_UG_L_	HEME-BIOSYNTHESIS-II: heme b biosynthesis I (aerobic)	0.17763	9.92e-12
Blood_urea_nitrogen_test_value_MMOL_L_	HEME-BIOSYNTHESIS-II: heme b biosynthesis I (aerobic)	0.177517	1.02e-11
Classification_code_for_Allergy_sources.animal.products	PWY-5686: UMP biosynthesis I	0.177482	1.03e-11
Proline	PWY66-429: fatty acid biosynthesis initiation (mitochondria)	0.177286	1.09e-11
Muscle_mass_kg_	HSERMETANA-PWY: L-methionine biosynthesis III	0.17724	1.1e-11
Weight_kg_	GLUTORN-PWY: L-ornithine biosynthesis I	0.177222	1.11e-11
Blood_urea_nitrogen_test_value_MMOL_L_	PWY-5189: tetrapyrrole biosynthesis II (from glycine)	0.177205	1.11e-11
AFP__ml_	PWY-7761: NAD salvage pathway II (PNC IV cycle)	0.177125	1.14e-11
Muscle_mass_kg_	COMPLETE-ARO-PWY: superpathway of aromatic amino acid biosynthesis	0.177074	1.15e-11
Selenium_UG_L_	PWY-6353: purine nucleotides degradation II (aerobic)	0.177072	1.15e-11
Alpha.Amino_adipic_acid_umol_L	DAPLYSINESYN-PWY: L-lysine biosynthesis I	0.177058	1.16e-11
Hemoglobin_value__g_L_	P41-PWY: pyruvate fermentation to acetate and (S)-lactate I	-0.177007	1.17e-11
Proline	PWY-4984: urea cycle	0.176891	1.21e-11
Sarcosine	PWY-7400: L-arginine biosynthesis IV (archaebacteria)	0.176861	1.22e-11
Progesterone	FASYN-ELONG-PWY: fatty acid elongation -- saturated	-0.176587	1.31e-11
Serum_Estradiol	BIOTIN-BIOSYNTHESIS-PWY: biotin biosynthesis I	-0.17651	1.34e-11
Serum_creatinine_detection_value_mmol_L_	PWY-6629: superpathway of L-tryptophan biosynthesis	0.176427	1.37e-11
Valine	FAO-PWY: fatty acid &beta;-oxidation I (generic)	0.17635	1.4e-11
Muscle_mass_kg_	PWY-5913: partial TCA cycle (obligate autotrophs)	0.176287	1.42e-11
Alpha.Amino_adipic_acid_umol_L	PWY66-429: fatty acid biosynthesis initiation (mitochondria)	0.176298	1.42e-11
X3.methyl_histidine_umol_L	PWY-6151: S-adenosyl-L-methionine salvage I	-0.17621	1.45e-11
Classification_code_for_Allergy_sources.animal.products	PWY-5667: CDP-diacylglycerol biosynthesis I	0.176202	1.46e-11
Homocysteine	PWY-6353: purine nucleotides degradation II (aerobic)	0.176146	1.48e-11
Valine	PWY-6630: superpathway of L-tyrosine biosynthesis	0.176115	1.49e-11
Carnosine	PWY-7761: NAD salvage pathway II (PNC IV cycle)	0.176049	1.52e-11
Classification_code_for_Allergy_sources.animal.products	PWY0-1319: CDP-diacylglycerol biosynthesis II	0.176014	1.53e-11
Serum_Testosterone	COBALSYN-PWY: superpathway of adenosylcobalamin salvage from cobinamide I	0.176007	1.54e-11
urine specific gravity	HSERMETANA-PWY: L-methionine biosynthesis III	0.175987	1.54e-11
Serum_Estradiol	FAO-PWY: fatty acid &beta;-oxidation I (generic)	-0.175936	1.57e-11
Blood_urea_nitrogen_test_value_MMOL_L_	HEME-BIOSYNTHESIS-II-1: heme b biosynthesis V (aerobic)	0.175804	1.62e-11
Progesterone	PWY-7664: oleate biosynthesis IV (anaerobic)	-0.175673	1.68e-11
Lysine	PWY-5188: tetrapyrrole biosynthesis I (from glutamate)	0.175597	1.71e-11
Serum_value_of_Alt_U_L_	PWY-6823: molybdopterin biosynthesis	0.17547	1.77e-11
Blood_urea_nitrogen_test_value_MMOL_L_	HEMESYN2-PWY: heme b biosynthesis II (oxygen-independent)	0.175405	1.8e-11
Progesterone	PWY-5989: stearate biosynthesis II (bacteria and plants)	-0.175356	1.83e-11
Phenylalanine	PWY0-862: (5Z)-dodecenoate biosynthesis I	0.175346	1.83e-11
Carnosine	BRANCHED-CHAIN-AA-SYN-PWY: superpathway of branched chain amino acid biosynthesis	0.175337	1.84e-11
Progesterone	PWY0-862: (5Z)-dodecenoate biosynthesis I	-0.175276	1.87e-11
Vitamin_A_detection_value_NG_ML_	PWY-5103: L-isoleucine biosynthesis III	0.175199	1.91e-11
Glutamic_Acid	PWY-5989: stearate biosynthesis II (bacteria and plants)	0.175035	1.99e-11
Lysine	PWY-5913: partial TCA cycle (obligate autotrophs)	0.175009	2.01e-11
X3.methyl_histidine_umol_L	ILEUSYN-PWY: L-isoleucine biosynthesis I (from threonine)	0.174952	2.04e-11
Proline	PWY-821: superpathway of sulfur amino acid biosynthesis (Saccharomyces cerevisiae)	0.174824	2.11e-11
Progesterone	PWY-7858: (5Z)-dodecenoate biosynthesis II	-0.174668	2.2e-11
Blood_urea_nitrogen_test_value_MMOL_L_	PWY-7383: anaerobic energy metabolism (invertebrates, cytosol)	0.174585	2.25e-11
Alpha.Amino_adipic_acid_umol_L	PWY-821: superpathway of sulfur amino acid biosynthesis (Saccharomyces cerevisiae)	0.174545	2.27e-11
Hematocrit_L_L_	PWY-6151: S-adenosyl-L-methionine salvage I	-0.174497	2.3e-11
Progesterone	PWY0-1479: tRNA processing	-0.174487	2.3e-11
Lysine	PWY-5989: stearate biosynthesis II (bacteria and plants)	0.174485	2.31e-11
Homocysteine	PWY-7117: C4 photosynthetic carbon assimilation cycle, PEPCK type	0.174442	2.33e-11
Alpha.Amino_adipic_acid_umol_L	UDPNAGSYN-PWY: UDP-N-acetyl-D-glucosamine biosynthesis I	-0.174346	2.39e-11
Hematocrit_L_L_	PWY-6519: 8-amino-7-oxononanoate biosynthesis I	0.174307	2.42e-11
Red_blood_cell_count_t_l_	PWY-7400: L-arginine biosynthesis IV (archaebacteria)	0.174197	2.49e-11
AFP__ml_	GLYOXYLATE-BYPASS: glyoxylate cycle	0.174176	2.5e-11
Serum_creatinine_detection_value_mmol_L_	PWY-5100: pyruvate fermentation to acetate and lactate II	-0.174177	2.5e-11
X3.methyl_histidine_umol_L	BIOTIN-BIOSYNTHESIS-PWY: biotin biosynthesis I	0.174093	2.56e-11
Serum_Testosterone	PWY-5097: L-lysine biosynthesis VI	0.174029	2.6e-11
Basal_Metabolic_Rate_kcal_d_	PYRIDOXSYN-PWY: pyridoxal 5'-phosphate biosynthesis I	0.173959	2.65e-11
AFP__ml_	PWY0-1261: anhydromuropeptides recycling I	0.173794	2.77e-11
Serum_value_of_Alt_U_L_	PWY-5136: fatty acid &beta;-oxidation II (plant peroxisome)	0.17371	2.83e-11
Glutamic_Acid	PWY-6125: superpathway of guanosine nucleotides de novo biosynthesis II	0.173626	2.9e-11
Weight_kg_	PWY0-1479: tRNA processing	0.17357	2.94e-11
Muscle_mass_kg_	PWY-7400: L-arginine biosynthesis IV (archaebacteria)	0.173536	2.97e-11
Valine	PYRIDOXSYN-PWY: pyridoxal 5'-phosphate biosynthesis I	0.173509	2.99e-11
X25_Hydroxy_vitamin_D_detection_value_NG_ML_	HEME-BIOSYNTHESIS-II-1: heme b biosynthesis V (aerobic)	0.173496	3e-11
AFP__ml_	PWY-5913: partial TCA cycle (obligate autotrophs)	0.173405	3.07e-11
Serum_creatinine_detection_value_mmol_L_	PWY66-389: phytol degradation	0.1734	3.07e-11
Progesterone	PWY-6282: palmitoleate biosynthesis I (from (5Z)-dodec-5-enoate)	-0.173338	3.12e-11
Lysine	PWY66-429: fatty acid biosynthesis initiation (mitochondria)	0.173231	3.21e-11
Valine	ARGSYN-PWY: L-arginine biosynthesis I (via L-ornithine)	0.173128	3.3e-11
Proline	PWY0-862: (5Z)-dodecenoate biosynthesis I	0.173073	3.35e-11
Muscle_mass_kg_	PYRIDOXSYN-PWY: pyridoxal 5'-phosphate biosynthesis I	0.17302	3.4e-11
X25_Hydroxy_vitamin_D_detection_value_NG_ML_	HEME-BIOSYNTHESIS-II: heme b biosynthesis I (aerobic)	0.173002	3.41e-11
Serum_creatinine_detection_value_mmol_L_	PWY-5103: L-isoleucine biosynthesis III	0.173007	3.41e-11
Glutamic_Acid	PWY-5920: superpathway of heme b biosynthesis from glycine	0.172927	3.48e-11
Alpha.Amino_adipic_acid_umol_L	PEPTIDOGLYCANSYN-PWY: peptidoglycan biosynthesis I (meso-diaminopimelate containing)	-0.172856	3.55e-11
Classification_code_for_Allergy_sources.animal.products	P41-PWY: pyruvate fermentation to acetate and (S)-lactate I	0.172847	3.56e-11
urine specific gravity	PWY3O-4107: NAD salvage pathway V (PNC V cycle)	0.172802	3.6e-11
X3.methyl_histidine_umol_L	PWY-5920: superpathway of heme b biosynthesis from glycine	0.172788	3.61e-11
Serum_uric_acid_mmol_L_	BRANCHED-CHAIN-AA-SYN-PWY: superpathway of branched chain amino acid biosynthesis	0.172738	3.66e-11
Progesterone	ARGSYNBSUB-PWY: L-arginine biosynthesis II (acetyl cycle)	-0.172587	3.81e-11
Serum_Estradiol	PWY-5100: pyruvate fermentation to acetate and lactate II	0.172524	3.87e-11
Blood_urea_nitrogen_test_value_MMOL_L_	PWY-5154: L-arginine biosynthesis III (via N-acetyl-L-citrulline)	0.172455	3.94e-11
Isoleucine	PWY-5189: tetrapyrrole biosynthesis II (from glycine)	0.172458	3.94e-11
Isoleucine	PWY-7663: gondoate biosynthesis (anaerobic)	0.172407	3.99e-11
AFP__ml_	PWY0-862: (5Z)-dodecenoate biosynthesis I	0.17241	3.99e-11
Classification_code_for_Allergy_sources.animal.products	PWY-5100: pyruvate fermentation to acetate and lactate II	0.172364	4.04e-11
Serum_creatinine_detection_value_mmol_L_	P41-PWY: pyruvate fermentation to acetate and (S)-lactate I	-0.172334	4.07e-11
Isoleucine	PWY-6519: 8-amino-7-oxononanoate biosynthesis I	0.172171	4.25e-11
Progesterone	BRANCHED-CHAIN-AA-SYN-PWY: superpathway of branched chain amino acid biosynthesis	-0.17214	4.28e-11
Hemoglobin_value__g_L_	PWY-1042: glycolysis IV	-0.172086	4.34e-11
Height_cm_	PWY-6151: S-adenosyl-L-methionine salvage I	-0.172025	4.41e-11
Red_blood_cell_count_t_l_	PWY-7663: gondoate biosynthesis (anaerobic)	0.172017	4.42e-11
Muscle_mass_kg_	PWY3O-4107: NAD salvage pathway V (PNC V cycle)	0.17197	4.48e-11
Serum_value_of_Alt_U_L_	HISTSYN-PWY: L-histidine biosynthesis	0.171917	4.54e-11
Hemoglobin_value__g_L_	ILEUSYN-PWY: L-isoleucine biosynthesis I (from threonine)	0.171794	4.69e-11
Sarcosine	HEMESYN2-PWY: heme b biosynthesis II (oxygen-independent)	0.171734	4.76e-11
Carnosine	PWY-841: superpathway of purine nucleotides de novo biosynthesis I	0.171738	4.76e-11
Serum_Estradiol	PWY-6519: 8-amino-7-oxononanoate biosynthesis I	-0.171725	4.77e-11
Basal_Metabolic_Rate_kcal_d_	PWY-5920: superpathway of heme b biosynthesis from glycine	0.1716	4.93e-11
Serum_uric_acid_mmol_L_	BIOTIN-BIOSYNTHESIS-PWY: biotin biosynthesis I	0.17152	5.04e-11
Height_cm_	HISDEG-PWY: L-histidine degradation I	0.171469	5.1e-11
Hemoglobin_value__g_L_	ANAEROFRUCAT-PWY: homolactic fermentation	-0.171463	5.11e-11
Hematocrit_L_L_	PWY-5100: pyruvate fermentation to acetate and lactate II	-0.171381	5.22e-11
Lysine	PWY-5154: L-arginine biosynthesis III (via N-acetyl-L-citrulline)	0.17138	5.22e-11
urine specific gravity	PWY-5097: L-lysine biosynthesis VI	0.171361	5.25e-11
Serum_Testosterone	PWY-6386: UDP-N-acetylmuramoyl-pentapeptide biosynthesis II (lysine-containing)	-0.171352	5.26e-11
Lysine	FAO-PWY: fatty acid &beta;-oxidation I (generic)	0.171346	5.27e-11
AFP__ml_	PWY-7282: 4-amino-2-methyl-5-diphosphomethylpyrimidine biosynthesis II	0.171272	5.37e-11
Weight_kg_	BIOTIN-BIOSYNTHESIS-PWY: biotin biosynthesis I	0.171253	5.4e-11
Progesterone	PWY-6630: superpathway of L-tyrosine biosynthesis	-0.171253	5.4e-11
Proline	GLYOXYLATE-BYPASS: glyoxylate cycle	0.171205	5.47e-11
Glutamic_Acid	ILEUSYN-PWY: L-isoleucine biosynthesis I (from threonine)	0.171146	5.55e-11
Gender	SULFATE-CYS-PWY: superpathway of sulfate assimilation and cysteine biosynthesis	-0.171138	5.56e-11
Lysine	GLYOXYLATE-BYPASS: glyoxylate cycle	0.171119	5.59e-11
Serum_creatinine_detection_value_mmol_L_	ASPASN-PWY: superpathway of L-aspartate and L-asparagine biosynthesis	-0.171104	5.61e-11
Phenylalanine	TRPSYN-PWY: L-tryptophan biosynthesis	0.171107	5.61e-11
Alpha.Amino_adipic_acid_umol_L	PWY-6387: UDP-N-acetylmuramoyl-pentapeptide biosynthesis I (meso-diaminopimelate containing)	-0.171062	5.67e-11
Hematocrit_L_L_	PWY-6703: preQ0 biosynthesis	0.171026	5.73e-11
X25_Hydroxy_vitamin_D_detection_value_NG_ML_	PWY-6823: molybdopterin biosynthesis	0.171025	5.73e-11
Sarcosine	PWY-5973: cis-vaccenate biosynthesis	0.170971	5.81e-11
Gender	PWY-5667: CDP-diacylglycerol biosynthesis I	0.170943	5.85e-11
Gender	PWY0-1319: CDP-diacylglycerol biosynthesis II	0.170914	5.9e-11
Leucine	PWY-7117: C4 photosynthetic carbon assimilation cycle, PEPCK type	0.170866	5.97e-11
Serum_Testosterone	PWY3O-4107: NAD salvage pathway V (PNC V cycle)	0.170776	6.11e-11
Glutamic_Acid	PWY-7228: superpathway of guanosine nucleotides de novo biosynthesis I	0.17075	6.15e-11
Isoleucine	ILEUSYN-PWY: L-isoleucine biosynthesis I (from threonine)	0.170722	6.2e-11
Serum_Estradiol	P41-PWY: pyruvate fermentation to acetate and (S)-lactate I	0.170724	6.2e-11
Progesterone	ARGSYN-PWY: L-arginine biosynthesis I (via L-ornithine)	-0.170633	6.34e-11
Sarcosine	ARGSYN-PWY: L-arginine biosynthesis I (via L-ornithine)	0.170617	6.37e-11
X3.methyl_histidine_umol_L	PWY-7400: L-arginine biosynthesis IV (archaebacteria)	0.170619	6.37e-11
Red_blood_cell_count_t_l_	PWY-4984: urea cycle	0.170567	6.45e-11
Serum_creatinine_detection_value_mmol_L_	PWY-7400: L-arginine biosynthesis IV (archaebacteria)	0.170538	6.5e-11
Valine	PWY-5913: partial TCA cycle (obligate autotrophs)	0.170468	6.62e-11
Valine	PWY-6151: S-adenosyl-L-methionine salvage I	-0.170471	6.62e-11
Vitamin_A_detection_value_NG_ML_	BIOTIN-BIOSYNTHESIS-PWY: biotin biosynthesis I	0.170435	6.68e-11
Vitamin_A_detection_value_NG_ML_	PYRIDOXSYN-PWY: pyridoxal 5'-phosphate biosynthesis I	0.170382	6.77e-11
gama.glutamyltransferase___U_L_	HISTSYN-PWY: L-histidine biosynthesis	0.17034	6.84e-11
Serum_Testosterone	PWY-7790: UMP biosynthesis II	-0.17033	6.86e-11
Basal_Metabolic_Rate_kcal_d_	PWY-7761: NAD salvage pathway II (PNC IV cycle)	0.170302	6.91e-11
Isoleucine	PWY0-1479: tRNA processing	0.170186	7.12e-11
Sarcosine	ARGSYNBSUB-PWY: L-arginine biosynthesis II (acetyl cycle)	0.17012	7.25e-11
Leucine	PWY-6630: superpathway of L-tyrosine biosynthesis	0.170111	7.26e-11
Basal_Metabolic_Rate_kcal_d_	PWY-841: superpathway of purine nucleotides de novo biosynthesis I	0.170102	7.28e-11
Serum_creatinine_detection_value_mmol_L_	BIOTIN-BIOSYNTHESIS-PWY: biotin biosynthesis I	0.170083	7.32e-11
Serum_Testosterone	PWY-5667: CDP-diacylglycerol biosynthesis I	-0.170048	7.38e-11
gama.glutamyltransferase___U_L_	PWY-5136: fatty acid &beta;-oxidation II (plant peroxisome)	0.170041	7.4e-11
Isoleucine	PWY-5913: partial TCA cycle (obligate autotrophs)	0.16998	7.51e-11
X3.methyl_histidine_umol_L	FAO-PWY: fatty acid &beta;-oxidation I (generic)	0.169973	7.53e-11
Red_blood_cell_count_t_l_	ARGSYN-PWY: L-arginine biosynthesis I (via L-ornithine)	0.169956	7.56e-11
Hemoglobin_value__g_L_	PWY-7228: superpathway of guanosine nucleotides de novo biosynthesis I	0.169952	7.57e-11
Carnosine	ILEUSYN-PWY: L-isoleucine biosynthesis I (from threonine)	0.169909	7.65e-11
gama.glutamyltransferase___U_L_	HEME-BIOSYNTHESIS-II-1: heme b biosynthesis V (aerobic)	0.169856	7.76e-11
Vitamin_A_detection_value_NG_ML_	PWY-821: superpathway of sulfur amino acid biosynthesis (Saccharomyces cerevisiae)	0.169838	7.8e-11
Serum_Testosterone	PANTO-PWY: phosphopantothenate biosynthesis I	0.169823	7.83e-11
Serum_Testosterone	PWY-7791: UMP biosynthesis III	-0.169775	7.92e-11
Serum_Testosterone	PWY0-1319: CDP-diacylglycerol biosynthesis II	-0.169725	8.03e-11
X3.methyl_histidine_umol_L	PWY-5918: superpathway of heme b biosynthesis from glutamate	0.169693	8.09e-11
Homocysteine	PWY-7111: pyruvate fermentation to isobutanol (engineered)	0.169542	8.41e-11
Sarcosine	DAPLYSINESYN-PWY: L-lysine biosynthesis I	0.169534	8.43e-11
Isoleucine	PWY-841: superpathway of purine nucleotides de novo biosynthesis I	0.169536	8.43e-11
Valine	ARGSYNBSUB-PWY: L-arginine biosynthesis II (acetyl cycle)	0.169518	8.47e-11
Methionine	PWY66-389: phytol degradation	0.169484	8.54e-11
Progesterone	PWY-5189: tetrapyrrole biosynthesis II (from glycine)	-0.169424	8.67e-11
Red_blood_cell_count_t_l_	PWY-6519: 8-amino-7-oxononanoate biosynthesis I	0.1694	8.73e-11
Gender	PANTO-PWY: phosphopantothenate biosynthesis I	-0.169273	9.02e-11
Hematocrit_L_L_	P41-PWY: pyruvate fermentation to acetate and (S)-lactate I	-0.169245	9.08e-11
Selenium_UG_L_	PWY-6606: guanosine nucleotides degradation II	0.169231	9.12e-11
AFP__ml_	PWY-5154: L-arginine biosynthesis III (via N-acetyl-L-citrulline)	0.169216	9.15e-11
Basal_Metabolic_Rate_kcal_d_	ARGSYN-PWY: L-arginine biosynthesis I (via L-ornithine)	0.169131	9.35e-11
Serum_creatinine_detection_value_mmol_L_	PWY66-429: fatty acid biosynthesis initiation (mitochondria)	0.169044	9.57e-11
Gender	COBALSYN-PWY: superpathway of adenosylcobalamin salvage from cobinamide I	-0.16902	9.63e-11
X25_Hydroxy_Vitamin_D3_ng_ml_	PWY-5189: tetrapyrrole biosynthesis II (from glycine)	0.168999	9.68e-11
Serum_uric_acid_mmol_L_	PWY-7977: L-methionine biosynthesis IV	0.168982	9.72e-11
Glutamic_Acid	PWY-6703: preQ0 biosynthesis	0.168925	9.86e-11
Serum_creatinine_detection_value_mmol_L_	FAO-PWY: fatty acid &beta;-oxidation I (generic)	0.168877	9.99e-11
[truncated: 1,430 more rows]

## Sheet: S8
Supplementary Table 8. The significant gender-differentiating microbes from gender prediction using random forest based on average relative abundance in urinary microbiota, along with their average relative abundance in male and female genders and t-test results.
[truncated: 48 more rows]

[truncated: 6 more sheets: S9, S10, S11, S12, S13, S14]
